# Supplementary material for: Seasonality, control, and risk factors for Gasterophilus intestinalis egg intensity in horses from Romania under field conditions
Source: Parasitol Res. 2025 Aug 6;124(8):87. doi: 10.1007/s00436-025-08540-x (PMC12328499; doi:10.1007/s00436-025-08540-x)
Supplement: Supplementary file 1 — Supplementary file1 (XLSX 86 KB) [file 436_2025_8540_MOESM1_ESM.xlsx]

## Sheet: Re-visit
N	Date	Name	Treat. Gr.	Age (months)	Weight (kg)	Gender	Colour	Outdoor/Indoor	Positive	Ns	Ase	As	Asc	Ases	Ps	Fs	M	Pss	Psd	Fd	Ade	Ad	Adc	Pd	Ades	Nd	Mouth	Total	Pfor	Column1	Foreleg	Hindleg	Head+Neck	Thorax	Abdomen	As+Ad	Asc+Asd	Ase+Ade
1	12	Shiba	Treated	240	550	F	White	Outodoor	0	0	0	0	0	0	0	0	0	0	0	0	0	0	0	0	0	0	0	0	0	1	0	0	0	0	0	0	0	0
2	12	Mistral	Treated	132	400	M	Brown	Outodoor	0	0	0	0	0	0	0	0	0	0	0	0	0	0	0	0	0	0	0	0	0	1	0	0	0	0	0	0	0	0
3	12	Saman	Treated	192	500	M	Brown	Outodoor	0	0	0	0	0	0	0	0	0	0	0	0	0	0	0	0	0	0	0	0	0	1	0	0	0	0	0	0	0	0
4	12	Molly	Treated	204	500	F	White	Outodoor	0	0	0	0	0	0	0	0	0	0	0	0	0	0	0	0	0	0	0	0	0	1	0	0	0	0	0	0	0	0
5	12	Noriel	Control	36	450	M	Black	Outodoor	0	0	0	0	0	0	0	0	0	0	0	0	0	0	0	0	0	0	0	0	0	1	0	0	0	0	0	0	0	0
6	12	Beijing	Treated	700	700	M	Brown	Outodoor	0	0	0	0	0	0	0	0	0	0	0	0	0	0	0	0	0	0	0	0	0	1	0	0	0	0	0	0	0	0
7	12	Stela 12	Treated	24	500	F	Roan on red	Outodoor	0	0	0	0	0	0	0	0	0	0	0	0	0	0	0	0	0	0	0	0	0	1	0	0	0	0	0	0	0	0
8	12	Stela 24	Control	12	400	F	Blue Roan	Outodoor	0	0	0	0	0	0	0	0	0	0	0	0	0	0	0	0	0	0	0	0	0	1	0	0	0	0	0	0	0	0
9	12	Vida	Control	144	400	M	White	Outodoor	0	0	0	0	0	0	0	0	0	0	0	0	0	0	0	0	0	0	0	0	0	1	0	0	0	0	0	0	0	0
10	12	Mona	Treated	96	700	F	Dun	Indoor	0	0	0	0	0	0	0	0	0	0	0	0	0	0	0	0	0	0	0	0	0	1	0	0	0	0	0	0	0	0
11	12	Mircea G	Control	120	500	M	Brown	Outodoor	0	0	0	0	0	0	0	0	0	0	0	0	0	0	0	0	0	0	0	0	0	1	0	0	0	0	0	0	0	0
12	12	Mircea	Control	96	700	M	Brown	Indoor	0	0	0	0	0	0	0	0	0	0	0	0	0	0	0	0	0	0	0	0	0	1	0	0	0	0	0	0	0	0
13	12	Dinu	Control	120	700	M	Brown	Indoor	0	0	0	0	0	0	0	0	0	0	0	0	0	0	0	0	0	0	0	0	0	1	0	0	0	0	0	0	0	0
14	12	Curtu	Treated	84	600	M	Black	Indoor	0	0	0	0	0	0	0	0	0	0	0	0	0	0	0	0	0	0	0	0	0	1	0	0	0	0	0	0	0	0
15	12	Lulu	Treated	36	700	F	Brown	Indoor	0	0	0	0	0	0	0	0	0	0	0	0	0	0	0	0	0	0	0	0	0	1	0	0	0	0	0	0	0	0
16	12	Sorina	Treated	60	500	F	Grey	Outodoor	0	0	0	0	0	0	0	0	0	0	0	0	0	0	0	0	0	0	0	0	0	1	0	0	0	0	0	0	0	0
17	12	Stela C	Treated	60	500	F	Brown	Outodoor	1	0	0	0	0	2	0	22	0	0	0	0	0	0	0	0	14	0	0	38	0	1	0	0	0	16	22	0	0	0
18	12	Mura	Treated	72	500	F	Brown	Indoor	0	0	0	0	0	0	0	0	0	0	0	0	0	0	0	0	0	0	0	0	0	1	0	0	0	0	0	0	0	0
19	12	Olga	Control	48	500	F	Brown	Outodoor	0	0	0	0	0	0	0	0	0	0	0	0	0	0	0	0	0	0	0	0	0	1	0	0	0	0	0	0	0	0
20	12	Doina	Control	36	500	F	Brown	Outodoor	0	0	0	0	0	0	0	0	0	0	0	0	0	0	0	0	0	0	0	0	0	1	0	0	0	0	0	0	0	0
21	12	Manz 1	Control	2	100	M	Brown	Outodoor	0	0	0	0	0	0	0	0	0	0	0	0	0	0	0	0	0	0	0	0	0	1	0	0	0	0	0	0	0	0
22	12	Manz 2	Control	2	100	M	Brown	Outodoor	1	0	0	0	0	18	0	7	0	0	0	0	0	0	0	0	2	0	0	27	0	1	0	0	0	20	7	0	0	0
23	12	Diana C	Treated	96	500	F	Brown	Outodoor	0	0	0	0	0	0	0	0	0	0	0	0	0	0	0	0	0	0	0	0	0	1	0	0	0	0	0	0	0	0
24	12	Sigla	Treated	276	550	M	Brown	Outodoor	0	0	0	0	0	0	0	0	0	0	0	0	0	0	0	0	0	0	0	0	0	1	0	0	0	0	0	0	0	0
25	12	Tara	Treated	168	500	F	White	Outodoor	0	0	0	0	0	0	0	0	0	0	0	0	0	0	0	0	0	0	0	0	0	1	0	0	0	0	0	0	0	0
26	12	Vifor	Treated	264	500	M	White	Outodoor	0	0	0	0	0	0	0	0	0	0	0	0	0	0	0	0	0	0	0	0	0	1	0	0	0	0	0	0	0	0
27	12	Zara	Treated	192	500	F	White	Outodoor	0	0	0	0	0	0	0	0	0	0	0	0	0	0	0	0	0	0	0	0	0	1	0	0	0	0	0	0	0	0
28	12	Nadir	Control	48	350	M	Grey	Outodoor	0	0	0	0	0	0	0	0	0	0	0	0	0	0	0	0	0	0	0	0	0	1	0	0	0	0	0	0	0	0
29	12	Mudar	Control	189	400	F	White	Outodoor	0	0	0	0	0	0	0	0	0	0	0	0	0	0	0	0	0	0	0	0	0	1	0	0	0	0	0	0	0	0
30	12	Roa	Control	228	550	F	White	Outodoor	0	0	0	0	0	0	0	0	0	0	0	0	0	0	0	0	0	0	0	0	0	1	0	0	0	0	0	0	0	0
31	12	Zeus	Control	192	600	M	White	Outodoor	0	0	0	0	0	0	0	0	0	0	0	0	0	0	0	0	0	0	0	0	0	1	0	0	0	0	0	0	0	0
32	12	Diana	Treated	180	500	F	Brown	Indoor	0	0	0	0	0	0	0	0	0	0	0	0	0	0	0	0	0	0	0	0	0	1	0	0	0	0	0	0	0	0
33	12	Bobi	Control	72	500	F	Brown	Outodoor	0	0	0	0	0	0	0	0	0	0	0	0	0	0	0	0	0	0	0	0	0	1	0	0	0	0	0	0	0	0
34	12	Manz	Control	2	100	M	Brown	Outodoor	0	0	0	0	0	0	0	0	0	0	0	0	0	0	0	0	0	0	0	0	0	1	0	0	0	0	0	0	0	0
35	12	Denisa	Treated	12	400	F	Brown	Outodoor	0	0	0	0	0	0	0	0	0	0	0	0	0	0	0	0	0	0	0	0	0	1	0	0	0	0	0	0	0	0
36	12	Friziana	Treated	60	400	F	Bay	Outodoor	1	0	0	0	0	15	0	18	0	2	1	24	0	0	0	0	18	0	0	78	0	1	0	3	0	33	42	0	0	0
37	12	Dana	Treated	84	400	F	Bay	Outodoor	0	0	0	0	0	0	0	0	0	0	0	0	0	0	0	0	0	0	0	0	0	1	0	0	0	0	0	0	0	0
38	12	Dora	Control	36	400	F	Brown	Outodoor	1	0	0	0	0	0	0	0	0	0	0	0	0	0	0	0	11	0	0	11	0	1	0	0	0	11	0	0	0	0
39	12	Stela	Control	84	400	F	Brown	Outodoor	1	0	0	0	0	17	0	11	0	0	0	2	0	0	0	0	12	0	0	42	0	1	0	0	0	29	13	0	0	0
40	12	Bobi C	Treated	180	600	M	White	Outodoor	0	0	0	0	0	0	0	0	0	0	0	0	0	0	0	0	0	0	0	0	0	1	0	0	0	0	0	0	0	0
41	11	Shiba	Treated	240	550	F	White	Outodoor	0	0	0	0	0	0	0	0	0	0	0	0	0	0	0	0	0	0	0	0	0	1	0	0	0	0	0	0	0	0
42	11	Mistral	Treated	132	400	M	Brown	Outodoor	1	0	0	0	0	0	3	0	0	0	0	3	0	0	0	0	13	0	0	19	0	1	0	0	0	16	3	0	0	0
43	11	Saman	Treated	192	500	M	Brown	Outodoor	0	0	0	0	0	0	0	0	0	0	0	0	0	0	0	0	0	0	0	0	0	1	0	0	0	0	0	0	0	0
44	11	Molly	Treated	204	500	F	White	Outodoor	1	0	0	0	0	0	0	0	0	0	0	0	2	1	0	0	0	0	0	3	1	0	3	0	0	0	0	1	0	2
45	11	Noriel	Control	36	450	M	Black	Outodoor	1	0	21	13	0	6	0	1	0	0	0	0	2	19	0	0	8	0	0	70	1	0	55	0	0	14	1	32	0	23
46	11	Beijing	Treated	700	700	M	Brown	Outodoor	1	0	0	0	0	14	0	16	0	0	1	2	0	0	0	0	0	0	0	33	0	1	0	1	0	14	18	0	0	0
47	11	Stela 12	Treated	24	500	F	Roan on red	Outodoor	1	0	0	132	0	0	0	0	0	0	0	0	0	34	0	0	1	0	0	167	1	0	166	0	0	1	0	166	0	0
48	11	Stela 24	Control	12	400	F	Blue Roan	Outodoor	1	0	0	29	0	3	0	0	0	0	0	1	0	52	0	0	0	0	0	85	1	0	81	0	0	3	1	81	0	0
49	11	Vida	Control	144	400	M	White	Outodoor	0	0	0	0	0	0	0	0	0	0	0	0	0	0	0	0	0	0	0	0	0	1	0	0	0	0	0	0	0	0
50	11	Mona	Treated	96	700	F	Dun	Indoor	0	0	0	0	0	0	0	0	0	0	0	0	0	0	0	0	0	0	0	0	0	1	0	0	0	0	0	0	0	0
51	11	Mircea G	Control	120	500	M	Brown	Outodoor	0	0	0	0	0	0	0	0	0	0	0	0	0	0	0	0	0	0	0	0	0	1	0	0	0	0	0	0	0	0
52	11	Mircea	Control	96	700	M	Brown	Indoor	0	0	0	0	0	0	0	0	0	0	0	0	0	0	0	0	0	0	0	0	0	1	0	0	0	0	0	0	0	0
53	11	Dinu	Control	120	700	M	Brown	Indoor	0	0	0	0	0	0	0	0	0	0	0	0	0	0	0	0	0	0	0	0	0	1	0	0	0	0	0	0	0	0
54	11	Curtu	Treated	84	600	M	Black	Indoor	0	0	0	0	0	0	0	0	0	0	0	0	0	0	0	0	0	0	0	0	0	1	0	0	0	0	0	0	0	0
55	11	Lulu	Treated	36	700	F	Brown	Indoor	0	0	0	0	0	0	0	0	0	0	0	0	0	0	0	0	0	0	0	0	0	1	0	0	0	0	0	0	0	0
56	11	Sorina	Treated	60	500	F	Grey	Outodoor	0	0	0	0	0	0	0	0	0	0	0	0	0	0	0	0	0	0	0	0	0	1	0	0	0	0	0	0	0	0
57	11	Stela C	Treated	60	500	F	Brown	Outodoor	1	0	4	0	0	26	0	31	0	1	0	17	2	0	0	1	38	0	0	120	1	0	6	1	0	65	48	0	0	6
58	11	Mura	Treated	72	500	F	Brown	Indoor	0	0	0	0	0	0	0	0	0	0	0	0	0	0	0	0	0	0	0	0	0	1	0	0	0	0	0	0	0	0
59	11	Olga	Control	48	500	F	Brown	Outodoor	1	0	1	0	0	0	0	0	0	0	0	0	2	0	0	0	0	0	0	3	1	0	3	0	0	0	0	0	0	3
60	11	Doina	Control	36	500	F	Brown	Outodoor	0	0	0	0	0	0	0	0	0	0	0	0	0	0	0	0	0	0	0	0	0	1	0	0	0	0	0	0	0	0
61	11	Manz 1	Control	2	100	M	Brown	Outodoor	0	0	0	0	0	0	0	0	0	0	0	0	0	0	0	0	0	0	0	0	0	1	0	0	0	0	0	0	0	0
62	11	Manz 2	Control	2	100	M	Brown	Outodoor	1	0	0	0	0	2	0	0	0	0	0	11	0	0	0	0	0	3	0	16	0	1	0	0	3	2	11	0	0	0
63	11	Diana C	Treated	96	500	F	Brown	Outodoor	0	0	0	0	0	0	0	0	0	0	0	0	0	0	0	0	0	0	0	0	0	1	0	0	0	0	0	0	0	0
64	11	Sigla	Treated	276	550	M	Brown	Outodoor	0	0	0	0	0	0	0	0	0	0	0	0	0	0	0	0	0	0	0	0	0	1	0	0	0	0	0	0	0	0
65	11	Tara	Treated	168	500	F	White	Outodoor	0	0	0	0	0	0	0	0	0	0	0	0	0	0	0	0	0	0	0	0	0	1	0	0	0	0	0	0	0	0
66	11	Vifor	Treated	264	500	M	White	Outodoor	0	0	0	0	0	0	0	0	0	0	0	0	0	0	0	0	0	0	0	0	0	1	0	0	0	0	0	0	0	0
67	11	Zara	Treated	192	500	F	White	Outodoor	0	0	0	0	0	0	0	0	0	0	0	0	0	0	0	0	0	0	0	0	0	1	0	0	0	0	0	0	0	0
68	11	Nadir	Control	48	350	M	Grey	Outodoor	0	0	0	0	0	0	0	0	0	0	0	0	0	0	0	0	0	0	0	0	0	1	0	0	0	0	0	0	0	0
69	11	Mudar	Control	189	400	F	White	Outodoor	0	0	0	0	0	0	0	0	0	0	0	0	0	0	0	0	0	0	0	0	0	1	0	0	0	0	0	0	0	0
70	11	Roa	Control	228	550	F	White	Outodoor	0	0	0	0	0	0	0	0	0	0	0	0	0	0	0	0	0	0	0	0	0	1	0	0	0	0	0	0	0	0
71	11	Zeus	Control	192	600	M	White	Outodoor	0	0	0	0	0	0	0	0	0	0	0	0	0	0	0	0	0	0	0	0	0	1	0	0	0	0	0	0	0	0
72	11	Diana	Treated	180	500	F	Brown	Indoor	0	0	0	0	0	0	0	0	0	0	0	0	0	0	0	0	0	0	0	0	0	1	0	0	0	0	0	0	0	0
73	11	Bobi	Control	72	500	F	Brown	Outodoor	0	0	0	0	0	0	0	0	0	0	0	0	0	0	0	0	0	0	0	0	0	1	0	0	0	0	0	0	0	0
74	11	Manz	Control	2	100	M	Brown	Outodoor	0	0	0	0	0	0	0	0	0	0	0	0	0	0	0	0	0	0	0	0	0	1	0	0	0	0	0	0	0	0
75	11	Denisa	Treated	12	400	F	Brown	Outodoor	1	0	13	34	0	94	8	15	0	0	0	42	15	57	0	3	58	0	0	339	1	0	119	0	0	163	57	91	0	28
76	11	Friziana	Treated	60	400	F	Bay	Outodoor	1	0	0	5	0	8	0	15	0	0	0	3	0	5	0	0	13	0	0	49	1	0	10	0	0	21	18	10	0	0
77	11	Dana	Treated	84	400	F	Bay	Outodoor	1	0	5	0	0	9	0	6	0	0	0	7	0	4	0	0	1	0	0	34	1	0	9	0	2	10	13	4	0	5
78	11	Dora	Control	36	400	F	Brown	Outodoor	1	0	5	19	0	20	0	9	0	0	0	23	0	23	0	0	69	0	0	168	1	0	47	0	0	89	32	42	0	5
79	11	Stela	Control	84	400	F	Brown	Outodoor	1	0	0	30	0	32	0	0	0	0	0	0	0	5	0	0	59	0	0	126	1	0	35	0	0	91	0	35	0	0
80	11	Bobi C	Treated	180	600	M	White	Outodoor	1	0	0	0	0	0	0	0	0	0	0	0	0	1	0	0	0	0	0	1	1	0	1	0	0	0	0	1	0	0
81	10	Shiba	Treated	240	550	F	White	Outodoor	1	0	22	71	22	18	0	0	0	0	0	5	33	89	6	0	0	0	0	266	1	0	243	0	0	18	5	160	28	55
82	10	Mistral	Treated	132	400	M	Brown	Outodoor	1	0	37	331	24	114	6	12	0	0	0	3	55	337	20	9	63	0	0	1011	1	0	804	0	0	192	15	668	44	92
83	10	Saman	Treated	192	500	M	Brown	Outodoor	1	0	0	121	22	15	0	9	0	0	0	7	0	204	3	8	12	0	0	401	1	0	350	0	0	35	16	325	25	0
84	10	Molly	Treated	204	500	F	White	Outodoor	1	0	17	60	9	0	0	0	0	0	0	0	8	149	4	0	0	0	0	247	1	0	247	0	0	0	0	209	13	25
85	10	Noriel	Control	36	450	M	Black	Outodoor	1	0	23	327	3	5	2	0	110	0	0	2	14	151	0	0	59	0	0	696	1	0	518	0	110	66	2	478	3	37
86	10	Beijing	Treated	700	700	M	Brown	Outodoor	1	0	0	13	0	49	0	0	0	0	0	0	0	11	0	0	28	0	0	101	1	0	24	0	0	77	0	24	0	0
87	10	Stela 12	Treated	24	500	F	Roan on red	Outodoor	1	0	0	171	0	0	0	0	0	0	0	0	0	271	0	0	0	0	0	442	1	0	442	0	0	0	0	442	0	0
88	10	Stela 24	Control	12	400	F	Blue Roan	Outodoor	1	0	0	94	0	0	0	0	0	0	0	0	0	177	0	0	0	0	0	271	1	0	271	0	0	0	0	271	0	0
89	10	Vida	Control	144	400	M	White	Outodoor	0	0	0	0	0	0	0	0	0	0	0	0	0	0	0	0	0	0	0	0	0	1	0	0	0	0	0	0	0	0
90	10	Mona	Treated	96	700	F	Dun	Indoor	0	0	0	0	0	0	0	0	0	0	0	0	0	0	0	0	0	0	0	0	0	1	0	0	0	0	0	0	0	0
91	10	Mircea G	Control	120	500	M	Brown	Outodoor	1	0	81	62	0	3	0	0	67	0	0	0	99	72	0	0	0	0	0	384	1	0	314	0	67	3	0	134	0	180
92	10	Mircea	Control	96	700	M	Brown	Indoor	0	0	0	0	0	0	0	0	0	0	0	0	0	0	0	0	0	0	0	0	0	1	0	0	0	0	0	0	0	0
93	10	Dinu	Control	120	700	M	Brown	Indoor	0	0	0	0	0	0	0	0	0	0	0	0	0	0	0	0	0	0	0	0	0	1	0	0	0	0	0	0	0	0
94	10	Curtu	Treated	84	600	M	Black	Indoor	0	0	0	0	0	0	0	0	0	0	0	0	0	0	0	0	0	0	0	0	0	1	0	0	0	0	0	0	0	0
95	10	Lulu	Treated	36	700	F	Brown	Indoor	0	0	0	0	0	0	0	0	0	0	0	0	0	0	0	0	0	0	0	0	0	1	0	0	0	0	0	0	0	0
96	10	Sorina	Treated	60	500	F	Grey	Outodoor	1	0	52	75	0	30	5	6	0	0	0	0	18	114	0	0	0	0	0	300	1	0	259	0	0	35	6	189	0	70
97	10	Stela C	Treated	60	500	F	Brown	Outodoor	1	0	61	0	0	44	0	8	0	0	0	16	89	0	0	9	74	3	0	304	1	0	150	0	3	127	24	0	0	150
98	10	Mura	Treated	72	500	F	Brown	Indoor	1	0	0	2	0	0	0	0	0	0	0	0	4	3	0	0	2	0	0	11	1	0	9	0	0	2	0	5	0	4
99	10	Olga	Control	48	500	F	Brown	Outodoor	1	0	0	4	0	0	0	0	0	3	0	0	5	5	0	0	0	0	0	17	1	0	14	3	0	0	0	9	0	5
100	10	Doina	Control	36	500	F	Brown	Outodoor	1	0	25	13	0	62	0	31	0	0	0	1	21	22	5	0	34	0	0	214	1	0	86	0	0	96	32	35	5	46
101	10	Manz 1	Control	2	100	M	Brown	Outodoor	1	0	0	5	0	0	0	0	0	0	0	4	14	0	0	0	8	0	0	31	1	0	19	0	0	8	4	5	0	14
102	10	Manz 2	Control	2	100	M	Brown	Outodoor	1	0	34	84	0	0	3	0	0	0	0	0	73	120	0	3	15	0	0	332	1	0	311	0	0	21	0	204	0	107
103	10	Diana C	Treated	96	500	F	Brown	Outodoor	0	0	0	0	0	0	0	0	0	0	0	0	0	0	0	0	0	0	0	0	0	1	0	0	0	0	0	0	0	0
104	10	Sigla	Treated	276	550	M	Brown	Outodoor	1	0	24	84	0	0	4	27	0	0	0	41	13	99	0	13	9	0	0	314	1	0	220	0	0	26	68	183	0	37
105	10	Tara	Treated	168	500	F	White	Outodoor	1	0	0	57	6	0	0	0	0	0	0	6	2	36	0	0	0	0	0	107	1	0	101	0	0	0	6	93	6	2
106	10	Vifor	Treated	264	500	M	White	Outodoor	1	0	0	54	15	0	0	0	0	0	0	0	0	49	3	0	0	0	0	121	1	0	121	0	0	0	0	103	18	0
107	10	Zara	Treated	192	500	F	White	Outodoor	1	0	0	53	17	0	0	0	0	0	0	0	0	67	0	0	0	0	0	137	1	0	137	0	0	0	0	120	17	0
108	10	Nadir	Control	48	350	M	Grey	Outodoor	1	0	12	19	0	5	0	7	0	0	0	5	13	9	0	0	0	0	0	70	1	0	53	0	0	5	12	28	0	25
109	10	Mudar	Control	189	400	F	White	Outodoor	1	0	0	30	7	0	0	0	0	0	0	0	0	46	9	0	0	0	0	92	1	0	92	0	0	0	0	76	16	0
110	10	Roa	Control	228	550	F	White	Outodoor	1	0	54	0	0	0	0	0	0	0	0	0	72	0	0	0	0	0	0	126	1	0	126	0	0	0	0	0	0	126
111	10	Zeus	Control	192	600	M	White	Outodoor	1	0	5	19	0	1	0	0	0	0	0	0	0	16	0	0	1	0	0	42	1	0	40	0	0	2	0	35	0	5
112	10	Diana	Treated	180	500	F	Brown	Indoor	0	0	0	0	0	0	0	0	0	0	0	0	0	0	0	0	0	0	0	0	0	1	0	0	0	0	0	0	0	0
113	10	Bobi	Control	72	500	F	Brown	Outodoor	1	0	34	95	16	23	0	0	0	0	0	0	0	32	46	0	35	0	0	281	1	0	223	0	0	58	0	127	62	34
114	10	Manz	Control	2	100	M	Brown	Outodoor	1	0	0	10	0	0	0	2	0	0	0	0	1	0	0	0	0	0	0	13	1	0	11	0	0	0	2	10	0	1
115	10	Denisa	Treated	12	400	F	Brown	Outodoor	1	0	76	172	5	48	2	20	0	0	0	23	30	73	3	0	93	0	0	546	1	0	359	0	1	143	43	245	8	106
116	10	Friziana	Treated	60	400	F	Bay	Outodoor	1	0	120	209	120	64	12	9	2	0	0	0	138	140	150	8	76	23	0	1096	1	0	877	0	50	160	9	349	270	258
117	10	Dana	Treated	84	400	F	Bay	Outodoor	1	0	289	61	89	0	25	63	0	0	0	78	236	146	98	19	148	0	0	1273	1	0	919	0	21	192	141	207	187	525
118	10	Dora	Control	36	400	F	Brown	Outodoor	1	0	106	350	5	88	11	39	0	0	0	3	57	289	3	35	102	1	0	1092	1	0	810	0	4	236	42	639	8	163
119	10	Stela	Control	84	400	F	Brown	Outodoor	0	0	0	0	0	0	0	0	0	0	0	0	0	0	0	0	0	0	0	0	0	1	0	0	0	0	0	0	0	0
120	10	Bobi C	Treated	180	600	M	White	Outodoor	1	0	6	17	4	0	0	0	0	0	0	0	7	25	4	0	0	0	0	63	1	0	63	0	0	0	0	42	8	13
121	9	Shiba	Treated	240	550	F	White	Outodoor	1	0	7	115	19	6	0	2	0	0	0	6	89	0	25	0	17	0	0	286	1	0	255	0	0	23	8	115	44	96
122	9	Mistral	Treated	132	400	M	Brown	Outodoor	1	0	5	251	34	0	4	0	0	0	0	0	10	263	29	0	8	0	0	604	1	0	592	0	0	12	0	514	63	15
123	9	Saman	Treated	192	500	M	Brown	Outodoor	1	0	38	398	36	59	0	0	2	0	0	0	88	419	20	0	0	0	0	1060	1	0	999	0	2	59	0	817	56	126
124	9	Molly	Treated	204	500	F	White	Outodoor	1	0	7	24	0	0	0	0	0	0	0	0	21	116	0	0	4	0	0	172	1	0	168	0	0	4	0	140	0	28
125	9	Noriel	Control	36	450	M	Black	Outodoor	1	0	0	262	0	0	0	0	4	0	0	0	25	314	3	0	0	0	0	608	1	0	604	0	4	0	0	576	3	25
126	9	Beijing	Treated	700	700	M	Brown	Outodoor	1	0	3	46	0	32	0	0	0	0	0	0	6	4	0	0	17	0	0	108	1	0	59	0	0	49	0	50	0	9
127	9	Stela 12	Treated	24	500	F	Roan on red	Outodoor	1	0	9	318	14	0	0	0	0	0	0	0	0	343	58	0	0	0	0	742	1	0	742	0	0	0	0	661	72	9
128	9	Stela 24	Control	12	400	F	Blue Roan	Outodoor	1	0	18	317	0	18	0	0	0	0	0	0	0	340	8	0	10	0	0	711	1	0	683	0	0	28	0	657	8	18
129	9	Vida	Control	144	400	M	White	Outodoor	0	0	0	0	0	0	0	0	0	0	0	0	0	0	0	0	0	0	0	0	0	1	0	0	0	0	0	0	0	0
130	9	Mona	Treated	96	700	F	Dun	Indoor	1	0	0	17	57	0	0	0	0	0	0	0	2	0	12	0	0	0	0	88	1	0	88	0	0	0	0	17	69	2
131	9	Mircea G	Control	120	500	M	Brown	Outodoor	1	0	112	176	0	0	0	0	145	0	0	0	128	97	0	0	86	3	0	747	1	0	513	0	148	86	0	273	0	240
132	9	Mircea	Control	96	700	M	Brown	Indoor	0	0	0	0	0	0	0	0	0	0	0	0	0	0	0	0	0	0	0	0	0	1	0	0	0	0	0	0	0	0
133	9	Dinu	Control	120	700	M	Brown	Indoor	0	0	0	0	0	0	0	0	0	0	0	0	0	0	0	0	0	0	0	0	0	1	0	0	0	0	0	0	0	0
134	9	Curtu	Treated	84	600	M	Black	Indoor	0	0	0	0	0	0	0	0	0	0	0	0	0	0	0	0	0	0	0	0	0	1	0	0	0	0	0	0	0	0
135	9	Lulu	Treated	36	700	F	Brown	Indoor	0	0	0	0	0	0	0	0	0	0	0	0	0	0	0	0	0	0	0	0	0	1	0	0	0	0	0	0	0	0
136	9	Sorina	Treated	60	500	F	Grey	Outodoor	1	0	11	285	11	1	0	1	0	0	0	0	2	289	0	0	0	0	0	600	1	0	598	0	0	1	1	574	11	13
137	9	Stela C	Treated	60	500	F	Brown	Outodoor	1	0	177	28	2	0	0	10	2	0	0	8	179	43	24	11	7	3	0	494	1	0	453	0	5	18	18	71	26	356
138	9	Mura	Treated	72	500	F	Brown	Indoor	1	0	3	3	0	2	0	0	0	0	0	0	15	0	0	0	0	0	0	23	1	0	21	0	0	2	0	3	0	18
139	9	Olga	Control	48	500	F	Brown	Outodoor	1	0	5	33	3	0	0	0	0	0	0	2	3	34	4	0	8	0	0	92	1	0	82	0	0	8	2	67	7	8
140	9	Doina	Control	36	500	F	Brown	Outodoor	0	0	0	0	0	0	0	0	0	0	0	0	0	0	0	0	0	0	0	0	0	1	0	0	0	0	0	0	0	0
141	9	Manz 1	Control	2	100	M	Brown	Outodoor	1	0	54	121	0	27	0	10	0	0	0	12	91	222	9	0	20	0	0	566	1	0	497	0	0	47	22	343	9	145
142	9	Manz 2	Control	2	100	M	Brown	Outodoor	1	0	3	8	0	0	0	0	0	0	0	0	2	0	0	0	8	0	0	21	1	0	13	0	0	8	0	8	0	5
143	9	Diana C	Treated	96	500	F	Brown	Outodoor	0	0	0	0	0	0	0	0	0	0	0	0	0	0	0	0	0	0	0	0	0	1	0	0	0	0	0	0	0	0
144	9	Sigla	Treated	276	550	M	Brown	Outodoor	1	0	24	220	0	8	15	5	0	0	0	2	0	227	26	0	14	0	0	541	1	0	497	0	0	37	7	447	26	24
145	9	Tara	Treated	168	500	F	White	Outodoor	1	0	6	66	14	0	0	0	0	0	0	0	12	57	20	0	0	0	0	175	1	0	175	0	0	0	0	123	34	18
146	9	Vifor	Treated	264	500	M	White	Outodoor	1	0	3	52	0	0	0	1	0	0	0	1	0	50	0	0	1	0	0	108	1	0	105	0	0	1	2	102	0	3
147	9	Zara	Treated	192	500	F	White	Outodoor	1	0	1	70	7	0	0	0	0	0	0	1	0	123	12	0	0	0	0	214	1	0	213	0	0	0	1	193	19	1
148	9	Nadir	Control	48	350	M	Grey	Outodoor	1	0	3	49	3	0	0	0	3	0	0	1	3	28	1	0	0	0	0	91	1	0	87	0	3	0	1	77	4	6
149	9	Mudar	Control	189	400	F	White	Outodoor	1	0	3	55	22	0	0	1	0	0	0	0	1	90	9	0	0	0	0	181	1	0	180	0	0	0	1	145	31	4
150	9	Roa	Control	228	550	F	White	Outodoor	1	0	0	40	20	0	0	2	0	0	0	0	2	67	8	0	0	0	0	139	1	0	137	0	0	0	2	107	28	2
151	9	Zeus	Control	192	600	M	White	Outodoor	0	0	0	0	0	0	0	0	0	0	0	0	0	0	0	0	0	0	0	0	0	1	0	0	0	0	0	0	0	0
152	9	Diana	Treated	180	500	F	Brown	Indoor	0	0	0	0	0	0	0	0	0	0	0	0	0	0	0	0	0	0	0	0	0	1	0	0	0	0	0	0	0	0
153	9	Bobi	Control	72	500	F	Brown	Outodoor	1	0	59	0	0	31	0	0	14	0	0	0	69	166	52	0	1	2	0	394	1	0	346	0	16	32	0	166	52	128
154	9	Manz	Control	2	100	M	Brown	Outodoor	0	0	0	0	0	0	0	0	0	0	0	0	0	0	0	0	0	0	0	0	0	1	0	0	0	0	0	0	0	0
155	9	Denisa	Treated	12	400	F	Brown	Outodoor	1	0	116	445	7	52	0	11	0	0	0	2	53	272	9	0	79	0	0	1046	1	0	902	0	0	131	13	717	16	169
156	9	Friziana	Treated	60	400	F	Bay	Outodoor	1	0	81	310	281	72	9	3	3	1	1	10	166	336	235	5	70	19	0	1613	1	0	1409	2	33	156	13	646	516	247
157	9	Dana	Treated	84	400	F	Bay	Outodoor	1	0	481	259	163	254	11	43	0	1	0	44	234	127	110	18	140	0	0	1885	1	0	1374	1	0	423	87	386	273	715
158	9	Dora	Control	36	400	F	Brown	Outodoor	1	0	97	323	9	103	0	0	0	0	0	10	37	333	0	19	88	0	0	1019	1	0	799	0	0	210	10	656	9	134
159	9	Stela	Control	84	400	F	Brown	Outodoor	1	0	115	413	7	51	0	9	0	0	0	2	42	258	11	0	81	0	0	993	1	0	846	0	4	132	11	671	18	157
160	9	Bobi C	Treated	180	600	M	White	Outodoor	1	0	75	71	31	8	0	2	0	0	0	2	12	96	17	0	39	0	0	353	1	0	302	0	0	47	4	167	48	87
161	8	Shiba	Treated	240	550	F	White	Outodoor	1	0	3	158	60	0	0	0	0	0	0	0	0	174	65	0	0	0	0	460	1	0	460	0	0	0	0	332	125	3
162	8	Mistral	Treated	132	400	M	Brown	Outodoor	1	0	29	393	54	17	5	0	2	0	0	0	46	327	29	0	14	0	0	917	1	0	878	0	3	36	0	720	83	75
163	8	Saman	Treated	192	500	M	Brown	Outodoor	1	0	29	449	6	2	0	0	12	0	0	0	29	328	0	2	2	0	0	860	1	0	841	0	13	6	0	777	6	58
164	8	Molly	Treated	204	500	F	White	Outodoor	1	0	0	105	10	0	0	0	0	0	0	0	9	122	4	0	2	0	0	252	1	0	250	0	0	2	0	227	14	9
165	8	Noriel	Control	36	450	M	Black	Outodoor	1	0	24	436	69	5	0	0	0	0	0	0	6	362	75	0	2	0	0	979	1	0	972	0	0	7	0	798	144	30
166	8	Beijing	Treated	700	700	M	Brown	Outodoor	1	0	2	15	0	4	0	0	0	0	0	0	0	34	0	0	2	0	0	59	1	0	51	0	2	6	0	49	0	2
167	8	Stela 12	Treated	24	500	F	Roan on red	Outodoor	1	0	0	225	0	0	0	0	0	0	0	0	0	207	0	0	0	0	0	432	1	0	432	0	0	0	0	432	0	0
168	8	Stela 24	Control	12	400	F	Blue Roan	Outodoor	1	0	0	188	0	0	0	0	0	0	0	0	0	150	0	0	0	0	0	338	1	0	338	0	0	0	0	338	0	0
169	8	Vida	Control	144	400	M	White	Outodoor	0	0	0	0	0	0	0	0	0	0	0	0	0	0	0	0	0	0	0	0	0	1	0	0	0	0	0	0	0	0
170	8	Mona	Treated	96	700	F	Dun	Indoor	0	0	0	0	0	0	0	0	0	0	0	0	0	0	0	0	0	0	0	0	0	1	0	0	0	0	0	0	0	0
171	8	Mircea G	Control	120	500	M	Brown	Outodoor	1	0	151	279	0	0	0	0	234	0	2	0	174	197	0	18	111	0	0	1169	1	0	801	2	237	129	0	476	0	325
172	8	Mircea	Control	96	700	M	Brown	Indoor	1	0	0	0	0	0	0	0	0	0	0	0	0	0	0	0	0	1	0	1	0	1	0	0	1	0	0	0	0	0
173	8	Dinu	Control	120	700	M	Brown	Indoor	0	0	0	0	0	0	0	0	0	0	0	0	0	0	0	0	0	0	0	0	0	1	0	0	0	0	0	0	0	0
174	8	Curtu	Treated	84	600	M	Black	Indoor	0	0	0	0	0	0	0	0	0	0	0	0	0	0	0	0	0	0	0	0	0	1	0	0	0	0	0	0	0	0
175	8	Lulu	Treated	36	700	F	Brown	Indoor	0	0	0	0	0	0	0	0	0	0	0	0	0	0	0	0	0	0	0	0	0	1	0	0	0	0	0	0	0	0
176	8	Sorina	Treated	60	500	F	Grey	Outodoor	1	0	3	0	0	0	0	0	0	0	0	0	0	2	2	0	7	0	0	14	1	0	7	0	0	7	0	2	2	3
177	8	Stela C	Treated	60	500	F	Brown	Outodoor	1	0	6	366	45	0	0	0	3	0	0	0	0	332	4	0	0	0	0	756	1	0	753	0	3	0	0	698	49	6
178	8	Mura	Treated	72	500	F	Brown	Indoor	0	0	0	0	0	0	0	0	0	0	0	0	0	0	0	0	0	0	0	0	0	1	0	0	0	0	0	0	0	0
179	8	Olga	Control	48	500	F	Brown	Outodoor	1	0	0	68	7	0	0	0	0	0	0	0	0	0	0	0	2	0	0	77	1	0	75	0	0	2	0	68	7	0
180	8	Doina	Control	36	500	F	Brown	Outodoor	1	0	0	3	0	5	0	0	0	0	0	0	0	14	0	0	11	0	0	33	1	0	17	0	0	16	0	17	0	0
181	8	Manz 1	Control	2	100	M	Brown	Outodoor	1	0	0	163	0	0	0	0	0	0	0	0	0	162	0	0	0	0	0	325	1	0	325	0	0	0	0	325	0	0
182	8	Manz 2	Control	2	100	M	Brown	Outodoor	1	0	0	103	0	0	0	0	0	0	0	0	0	153	41	0	0	0	0	297	1	0	297	0	0	0	0	256	41	0
183	8	Diana C	Treated	96	500	F	Brown	Outodoor	1	0	4	0	0	4	0	0	0	0	0	0	0	20	0	0	0	0	0	28	1	0	24	0	0	4	0	20	0	4
184	8	Sigla	Treated	276	550	M	Brown	Outodoor	1	0	26	277	0	0	0	0	0	0	0	0	20	288	0	0	2	0	0	613	1	0	611	0	0	2	0	565	0	46
185	8	Tara	Treated	168	500	F	White	Outodoor	1	0	0	0	15	0	0	0	20	0	0	0	0	105	0	0	0	0	0	140	1	0	120	0	20	0	0	105	15	0
186	8	Vifor	Treated	264	500	M	White	Outodoor	1	0	0	114	25	0	0	0	0	0	0	0	0	109	8	0	0	0	0	256	1	0	256	0	0	0	0	223	33	0
187	8	Zara	Treated	192	500	F	White	Outodoor	1	0	2	124	19	0	0	0	0	0	0	0	0	158	8	0	0	0	0	311	1	0	311	0	0	0	0	282	27	2
188	8	Nadir	Control	48	350	M	Grey	Outodoor	1	0	0	59	0	0	0	0	0	0	0	0	0	51	0	0	0	0	0	110	1	0	110	0	0	0	0	110	0	0
189	8	Mudar	Control	189	400	F	White	Outodoor	1	0	0	68	28	0	0	0	0	0	0	0	0	50	23	0	0	0	0	169	1	0	169	0	0	0	0	118	51	0
190	8	Roa	Control	228	550	F	White	Outodoor	1	0	0	27	0	0	0	0	0	0	0	0	0	26	7	0	0	0	0	60	1	0	60	0	0	0	0	53	7	0
191	8	Zeus	Control	192	600	M	White	Outodoor	0	0	0	0	0	0	0	0	0	0	0	0	0	0	0	0	0	0	0	0	0	1	0	0	0	0	0	0	0	0
192	8	Diana	Treated	180	500	F	Brown	Indoor	0	0	0	0	0	0	0	0	0	0	0	0	0	0	0	0	0	0	0	0	0	1	0	0	0	0	0	0	0	0
193	8	Bobi	Control	72	500	F	Brown	Outodoor	1	0	84	126	25	27	0	0	0	0	0	4	0	272	7	2	0	0	0	547	1	0	514	0	0	29	4	398	32	84
194	8	Manz	Control	2	100	M	Brown	Outodoor	1	0	13	74	0	0	0	0	0	0	0	0	2	24	0	0	0	0	0	113	1	0	113	0	0	0	0	98	0	15
195	8	Denisa	Treated	12	400	F	Brown	Outodoor	1	0	63	490	0	66	52	2	0	0	0	13	76	537	0	47	84	0	0	1430	1	0	1166	0	0	249	15	1027	0	139
196	8	Friziana	Treated	60	400	F	Bay	Outodoor	1	0	262	162	83	98	0	31	12	0	0	17	242	234	171	1	84	4	0	1401	1	0	1154	0	16	183	48	396	254	504
197	8	Dana	Treated	84	400	F	Bay	Outodoor	1	0	128	292	197	25	2	2	0	0	0	0	145	294	240	0	27	0	0	1352	1	0	1296	0	0	54	2	586	437	273
198	8	Dora	Control	36	400	F	Brown	Outodoor	1	0	102	472	0	41	0	5	0	0	0	4	56	409	0	0	62	0	0	1151	1	0	1039	0	0	103	9	881	0	158
199	8	Stela	Control	84	400	F	Brown	Outodoor	1	0	0	0	0	0	0	0	9	0	0	0	0	0	0	0	0	0	0	13	0	1	0	0	13	0	0	0	0	0
200	8	Bobi C	Treated	180	600	M	White	Outodoor	1	0	85	90	77	0	0	0	0	0	0	3	86	28	0	0	17	0	0	386	1	0	366	0	0	17	3	118	77	171
201	7	Shiba	Treated	240	550	F	White	Outodoor	1	0	0	58	0	0	0	0	0	0	0	0	21	38	12	0	0	0	0	129	1	0	129	0	0	0	0	96	12	21
202	7	Mistral	Treated	132	400	M	Brown	Outodoor	1	0	9	133	18	1	0	0	0	0	0	0	2	178	0	0	0	0	0	341	1	0	340	0	0	1	0	311	18	11
203	7	Saman	Treated	192	500	M	Brown	Outodoor	1	0	5	115	0	1	0	0	2	0	0	0	6	159	2	0	1	0	0	291	1	0	287	0	2	2	0	274	2	11
204	7	Molly	Treated	204	500	F	White	Outodoor	1	0	0	47	0	0	0	0	0	0	0	0	7	52	2	0	1	0	0	109	1	0	108	0	0	1	0	99	2	7
205	7	Noriel	Control	36	450	M	Black	Outodoor	1	0	11	149	15	0	0	0	0	0	0	0	9	150	39	0	0	0	0	373	1	0	373	0	0	0	0	299	54	20
206	7	Beijing	Treated	700	700	M	Brown	Outodoor	1	0	0	134	3	2	0	0	0	0	0	0	0	87	7	0	2	0	0	235	1	0	231	0	0	4	0	221	10	0
207	7	Stela 12	Treated	24	500	F	Roan on red	Outodoor	1	0	0	21	1	0	0	0	0	0	0	0	0	25	0	0	0	0	0	47	1	0	47	0	0	0	0	46	1	0
208	7	Stela 24	Control	12	400	F	Blue Roan	Outodoor	1	0	0	62	0	0	0	0	2	0	0	0	2	39	0	0	0	0	0	105	1	0	103	0	2	0	0	101	0	2
209	7	Vida	Control	144	400	M	White	Outodoor	0	0	0	0	0	0	0	0	0	0	0	0	0	0	0	0	0	0	0	0	0	1	0	0	0	0	0	0	0	0
210	7	Mona	Treated	96	700	F	Dun	Indoor	0	0	0	0	0	0	0	0	0	0	0	0	0	0	0	0	0	0	0	0	0	1	0	0	0	0	0	0	0	0
211	7	Mircea G	Control	120	500	M	Brown	Outodoor	0	0	0	0	0	0	0	0	0	0	0	0	0	0	0	0	0	0	0	0	0	1	0	0	0	0	0	0	0	0
212	7	Mircea	Control	96	700	M	Brown	Indoor	0	0	0	0	0	0	0	0	0	0	0	0	0	0	0	0	0	0	0	0	0	1	0	0	0	0	0	0	0	0
213	7	Dinu	Control	120	700	M	Brown	Indoor	0	0	0	0	0	0	0	0	0	0	0	0	0	0	0	0	0	0	0	0	0	1	0	0	0	0	0	0	0	0
214	7	Curtu	Treated	84	600	M	Black	Indoor	0	0	0	0	0	0	0	0	0	0	0	0	0	0	0	0	0	0	0	0	0	1	0	0	0	0	0	0	0	0
215	7	Lulu	Treated	36	700	F	Brown	Indoor	0	0	0	0	0	0	0	0	0	0	0	0	0	0	0	0	0	0	0	0	0	1	0	0	0	0	0	0	0	0
216	7	Sorina	Treated	60	500	F	Grey	Outodoor	1	0	0	30	9	0	0	0	0	0	0	0	0	23	4	0	0	0	0	66	1	0	66	0	0	0	0	53	13	0
217	7	Stela C	Treated	60	500	F	Brown	Outodoor	1	0	0	278	34	0	0	0	0	0	0	0	8	217	47	0	0	0	0	584	1	0	584	0	0	0	0	495	81	8
218	7	Mura	Treated	72	500	F	Brown	Indoor	1	0	0	6	0	0	0	0	0	0	0	0	0	14	0	0	0	0	0	20	1	0	20	0	0	0	0	20	0	0
219	7	Olga	Control	48	500	F	Brown	Outodoor	1	0	7	32	0	0	0	0	0	0	0	0	0	14	0	0	0	0	0	53	1	0	53	0	0	0	0	46	0	7
220	7	Doina	Control	36	500	F	Brown	Outodoor	1	0	3	12	0	0	0	0	0	0	0	0	0	9	14	0	0	0	0	38	1	0	38	0	0	0	0	21	14	3
221	7	Manz 1	Control	2	100	M	Brown	Outodoor	1	0	0	67	0	0	0	0	0	0	0	0	0	110	0	0	0	0	0	177	1	0	177	0	0	0	0	177	0	0
222	7	Manz 2	Control	2	100	M	Brown	Outodoor	0	0	0	0	0	0	0	0	0	0	0	0	0	0	0	0	0	0	0	0	0	1	0	0	0	0	0	0	0	0
223	7	Diana C	Treated	96	500	F	Brown	Outodoor	0	0	0	0	0	0	0	0	0	0	0	0	0	0	0	0	0	0	0	0	0	1	0	0	0	0	0	0	0	0
224	7	Sigla	Treated	276	550	M	Brown	Outodoor	1	0	0	7	0	0	0	0	0	0	0	0	0	39	0	0	0	0	2	48	1	0	46	0	2	0	0	46	0	0
225	7	Tara	Treated	168	500	F	White	Outodoor	1	0	0	118	31	0	0	0	0	0	0	0	0	16	2	0	0	0	0	167	1	0	167	0	0	0	0	134	33	0
226	7	Vifor	Treated	264	500	M	White	Outodoor	1	0	0	24	0	0	0	0	0	0	0	0	0	14	0	0	0	0	1	39	1	0	38	0	1	0	0	38	0	0
227	7	Zara	Treated	192	500	F	White	Outodoor	1	0	0	34	6	0	0	0	1	0	0	0	0	10	7	0	0	0	0	58	1	0	57	0	1	0	0	44	13	0
228	7	Nadir	Control	48	350	M	Grey	Outodoor	1	0	0	10	3	0	0	0	1	0	0	0	3	22	3	0	0	0	0	42	1	0	41	0	1	0	0	32	6	3
229	7	Mudar	Control	189	400	F	White	Outodoor	1	0	0	17	0	0	0	0	0	0	0	0	0	16	0	0	0	0	0	33	1	0	33	0	0	0	0	33	0	0
230	7	Roa	Control	228	550	F	White	Outodoor	1	0	0	8	0	0	0	0	0	0	0	0	0	42	0	0	0	0	0	50	1	0	50	0	0	0	0	50	0	0
231	7	Zeus	Control	192	600	M	White	Outodoor	1	0	0	11	2	0	0	0	0	0	0	0	0	16	0	0	0	0	0	29	1	0	29	0	0	0	0	27	2	0
232	7	Diana	Treated	180	500	F	Brown	Indoor	0	0	0	0	0	0	0	0	0	0	0	0	0	0	0	0	0	0	0	0	0	1	0	0	0	0	0	0	0	0
233	7	Bobi	Control	72	500	F	Brown	Outodoor	1	0	0	40	0	0	0	0	1	0	0	0	3	31	8	0	3	0	0	86	1	0	82	0	1	3	0	71	8	3
234	7	Manz	Control	2	100	M	Brown	Outodoor	0	0	0	0	0	0	0	0	0	0	0	0	0	0	0	0	0	0	0	0	0	1	0	0	0	0	0	0	0	0
235	7	Denisa	Treated	12	400	F	Brown	Outodoor	1	0	4	75	0	9	1	0	0	0	0	0	0	98	0	0	9	0	0	196	1	0	177	0	0	19	0	173	0	4
236	7	Friziana	Treated	60	400	F	Bay	Outodoor	1	0	15	0	0	4	0	0	5	0	0	0	9	16	39	0	23	0	0	111	1	0	79	0	5	27	0	16	39	24
237	7	Dana	Treated	84	400	F	Bay	Outodoor	1	0	6	3	0	3	0	0	0	0	0	0	3	46	0	0	1	0	0	65	1	0	58	0	3	4	0	49	0	9
238	7	Dora	Control	36	400	F	Brown	Outodoor	0	0	0	0	0	0	0	0	0	0	0	0	0	0	0	0	0	0	0	0	0	1	0	0	0	0	0	0	0	0
239	7	Stela	Control	84	400	F	Brown	Outodoor	1	0	1	54	0	4	0	0	0	0	0	0	1	45	0	0	0	0	0	105	1	0	101	0	0	4	0	99	0	2
240	7	Bobi C	Treated	180	600	M	White	Outodoor	1	0	2	16	7	0	0	0	1	0	0	0	1	0	9	0	0	0	0	36	1	0	35	0	1	0	0	16	16	3
241	6	Shiba	Treated	240	550	F	White	Outodoor	1	0	0	2	0	0	0	0	0	0	0	0	0	0	0	0	0	0	0	2	1	0	2	0	0	0	0	2	0	0
242	6	Mistral	Treated	132	400	M	Brown	Outodoor	0	0	0	0	0	0	0	0	0	0	0	0	0	0	0	0	0	0	0	0	0	1	0	0	0	0	0	0	0	0
243	6	Saman	Treated	192	500	M	Brown	Outodoor	1	0	0	18	0	0	0	0	0	0	0	0	0	39	0	0	0	0	0	57	1	0	57	0	0	0	0	57	0	0
244	6	Molly	Treated	204	500	F	White	Outodoor	0	0	0	0	0	0	0	0	0	0	0	0	0	0	0	0	0	0	0	0	0	1	0	0	0	0	0	0	0	0
245	6	Noriel	Control	36	450	M	Black	Outodoor	1	0	0	12	0	0	0	0	0	0	0	0	1	32	0	0	2	0	0	47	1	0	45	0	0	2	0	44	0	1
246	6	Beijing	Treated	700	700	M	Brown	Outodoor	1	0	0	4	0	1	0	0	0	0	0	0	1	6	0	0	2	0	0	16	1	0	11	0	2	3	0	10	0	1
247	6	Stela 12	Treated	24	500	F	Roan on red	Outodoor	1	0	4	54	0	0	0	0	0	0	0	0	3	47	2	0	0	0	0	110	1	0	110	0	0	0	0	101	2	7
248	6	Stela 24	Control	12	400	F	Blue Roan	Outodoor	0	0	0	0	0	0	0	0	0	0	0	0	0	0	0	0	0	0	0	0	0	1	0	0	0	0	0	0	0	0
249	6	Vida	Control	144	400	M	White	Outodoor	0	0	0	0	0	0	0	0	0	0	0	0	0	0	0	0	0	0	0	0	0	1	0	0	0	0	0	0	0	0
250	6	Mona	Treated	96	700	F	Dun	Indoor	0	0	0	0	0	0	0	0	0	0	0	0	0	0	0	0	0	0	0	0	0	1	0	0	0	0	0	0	0	0
251	6	Mircea G	Control	120	500	M	Brown	Outodoor	0	0	0	0	0	0	0	0	0	0	0	0	0	0	0	0	0	0	0	0	0	1	0	0	0	0	0	0	0	0
252	6	Mircea	Control	96	700	M	Brown	Indoor	0	0	0	0	0	0	0	0	0	0	0	0	0	0	0	0	0	0	0	0	0	1	0	0	0	0	0	0	0	0
253	6	Dinu	Control	120	700	M	Brown	Indoor	0	0	0	0	0	0	0	0	0	0	0	0	0	0	0	0	0	0	0	0	0	1	0	0	0	0	0	0	0	0
254	6	Curtu	Treated	84	600	M	Black	Indoor	0	0	0	0	0	0	0	0	0	0	0	0	0	0	0	0	0	0	0	0	0	1	0	0	0	0	0	0	0	0
255	6	Lulu	Treated	36	700	F	Brown	Indoor	0	0	0	0	0	0	0	0	0	0	0	0	0	0	0	0	0	0	0	0	0	1	0	0	0	0	0	0	0	0
256	6	Sorina	Treated	60	500	F	Grey	Outodoor	1	0	0	22	0	3	0	0	0	0	0	0	0	11	0	0	2	0	0	38	1	0	33	0	0	5	0	33	0	0
257	6	Stela C	Treated	60	500	F	Brown	Outodoor	1	0	0	60	0	1	1	0	0	0	0	0	1	15	0	0	4	0	0	83	1	0	76	0	1	6	0	75	0	1
258	6	Mura	Treated	72	500	F	Brown	Indoor	0	0	0	0	0	0	0	0	0	0	0	0	0	0	0	0	0	0	0	0	0	1	0	0	0	0	0	0	0	0
259	6	Olga	Control	48	500	F	Brown	Outodoor	1	0	0	40	0	0	0	0	0	0	0	0	0	43	1	0	0	0	0	84	1	0	84	0	0	0	0	83	1	0
260	6	Doina	Control	36	500	F	Brown	Outodoor	1	0	0	5	0	0	0	0	0	0	0	0	0	2	0	0	0	0	0	7	1	0	7	0	0	0	0	7	0	0
261	6	Manz 1	Control	2	100	M	Brown	Outodoor	1	0	0	106	0	0	0	0	0	0	0	0	0	98	0	0	0	0	0	204	1	0	204	0	0	0	0	204	0	0
262	6	Manz 2	Control	2	100	M	Brown	Outodoor	1	0	0	65	0	0	0	0	0	0	0	0	0	46	0	0	0	0	0	111	1	0	111	0	0	0	0	111	0	0
263	6	Diana C	Treated	96	500	F	Brown	Outodoor	0	0	0	0	0	0	0	0	0	0	0	0	0	0	0	0	0	0	0	0	0	1	0	0	0	0	0	0	0	0
264	6	Sigla	Treated	276	550	M	Brown	Outodoor	1	0	0	47	3	0	0	0	0	0	0	0	6	32	8	0	3	0	0	99	1	0	96	0	0	3	0	79	11	6
265	6	Tara	Treated	168	500	F	White	Outodoor	1	0	0	15	0	0	0	0	0	0	0	0	0	14	0	0	0	0	0	29	1	0	29	0	0	0	0	29	0	0
266	6	Vifor	Treated	264	500	M	White	Outodoor	1	0	0	31	0	0	0	0	0	0	0	0	0	41	1	0	0	0	0	73	1	0	73	0	0	0	0	72	1	0
267	6	Zara	Treated	192	500	F	White	Outodoor	1	0	0	37	8	0	0	0	1	0	0	0	0	8	6	0	0	0	0	60	1	0	59	0	1	0	0	45	14	0
268	6	Nadir	Control	48	350	M	Grey	Outodoor	1	0	0	26	2	0	0	0	5	0	0	0	3	14	0	0	0	0	0	50	1	0	45	0	5	0	0	40	2	3
269	6	Mudar	Control	189	400	F	White	Outodoor	1	0	0	31	0	0	0	0	22	0	0	0	0	12	0	0	0	0	0	65	1	0	43	0	22	0	0	43	0	0
270	6	Roa	Control	228	550	F	White	Outodoor	1	0	1	28	0	0	0	0	0	0	0	0	0	28	0	0	0	0	0	57	1	0	57	0	0	0	0	56	0	1
271	6	Zeus	Control	192	600	M	White	Outodoor	1	0	1	29	0	0	1	0	2	0	0	0	0	37	6	0	0	0	0	76	1	0	73	0	2	1	0	66	6	1
272	6	Diana	Treated	180	500	F	Brown	Indoor	0	0	0	0	0	0	0	0	0	0	0	0	0	0	0	0	0	0	0	0	0	1	0	0	0	0	0	0	0	0
273	6	Bobi	Control	72	500	F	Brown	Outodoor	1	0	0	50	0	0	0	0	0	0	0	0	0	52	0	0	2	0	0	104	1	0	102	0	0	2	0	102	0	0
274	6	Manz	Control	2	100	M	Brown	Outodoor	1	0	0	23	0	0	0	0	0	0	0	0	0	41	0	0	0	0	0	64	1	0	64	0	0	0	0	64	0	0
275	6	Denisa	Treated	12	400	F	Brown	Outodoor	1	0	0	39	22	26	0	0	0	0	0	0	0	69	0	0	28	0	0	190	1	0	130	0	6	54	0	108	22	0
276	6	Friziana	Treated	60	400	F	Bay	Outodoor	0	0	0	0	0	0	0	0	0	0	0	0	0	0	0	0	0	0	0	0	0	1	0	0	0	0	0	0	0	0
277	6	Dana	Treated	84	400	F	Bay	Outodoor	1	0	22	22	0	5	0	0	0	0	0	0	39	37	41	0	0	0	0	166	1	0	161	0	0	5	0	59	41	61
278	6	Dora	Control	36	400	F	Brown	Outodoor	1	0	0	75	8	3	0	0	0	0	0	0	0	67	0	0	0	0	0	153	1	0	150	0	0	3	0	142	8	0
279	6	Stela	Control	84	400	F	Brown	Outodoor	1	0	8	10	12	12	0	0	0	0	0	0	0	74	0	0	1	0	0	117	1	0	104	0	0	13	0	84	12	8
280	6	Bobi C	Treated	180	600	M	White	Outodoor	1	0	3	21	0	0	0	0	7	0	0	0	0	43	0	0	0	0	0	74	1	0	67	0	7	0	0	64	0	3
281	5	Shiba	Treated	240	550	F	White	Outodoor	0	0	0	0	0	0	0	0	0	0	0	0	0	0	0	0	0	0	0	0	0	1	0	0	0	0	0	0	0	0
282	5	Mistral	Treated	132	400	M	Brown	Outodoor	1	0	0	40	0	2	0	0	0	0	0	0	1	49	0	0	0	1	0	93	1	0	90	0	1	2	0	89	0	1
283	5	Saman	Treated	192	500	M	Brown	Outodoor	1	0	1	37	0	0	0	0	0	0	0	0	4	35	0	0	0	0	0	77	1	0	77	0	0	0	0	72	0	5
284	5	Molly	Treated	204	500	F	White	Outodoor	1	0	0	8	0	0	0	0	0	0	0	0	0	7	0	0	0	0	0	15	1	0	15	0	0	0	0	15	0	0
285	5	Noriel	Control	36	450	M	Black	Outodoor	1	0	1	15	0	1	0	0	0	0	0	0	1	6	0	0	2	0	0	26	1	0	23	0	0	3	0	21	0	2
286	5	Beijing	Treated	700	700	M	Brown	Outodoor	1	0	0	0	0	1	0	0	0	0	0	0	2	0	0	0	1	0	0	5	1	0	2	0	1	2	0	0	0	2
287	5	Stela 12	Treated	24	500	F	Roan on red	Outodoor	1	0	0	0	0	0	0	0	0	0	0	0	1	0	0	0	0	0	0	1	1	0	1	0	0	0	0	0	0	1
288	5	Stela 24	Control	12	400	F	Blue Roan	Outodoor	0	0	0	0	0	0	0	0	0	0	0	0	0	0	0	0	0	0	0	0	0	1	0	0	0	0	0	0	0	0
289	5	Vida	Control	144	400	M	White	Outodoor	0	0	0	0	0	0	0	0	0	0	0	0	0	0	0	0	0	0	0	0	0	1	0	0	0	0	0	0	0	0
290	5	Mona	Treated	96	700	F	Dun	Indoor	0	0	0	0	0	0	0	0	0	0	0	0	0	0	0	0	0	0	0	0	0	1	0	0	0	0	0	0	0	0
291	5	Mircea G	Control	120	500	M	Brown	Outodoor	0	0	0	0	0	0	0	0	0	0	0	0	0	0	0	0	0	0	0	0	0	1	0	0	0	0	0	0	0	0
292	5	Mircea	Control	96	700	M	Brown	Indoor	0	0	0	0	0	0	0	0	0	0	0	0	0	0	0	0	0	0	0	0	0	1	0	0	0	0	0	0	0	0
293	5	Dinu	Control	120	700	M	Brown	Indoor	0	0	0	0	0	0	0	0	0	0	0	0	0	0	0	0	0	0	0	0	0	1	0	0	0	0	0	0	0	0
294	5	Curtu	Treated	84	600	M	Black	Indoor	0	0	0	0	0	0	0	0	0	0	0	0	0	0	0	0	0	0	0	0	0	1	0	0	0	0	0	0	0	0
295	5	Lulu	Treated	36	700	F	Brown	Indoor	0	0	0	0	0	0	0	0	0	0	0	0	0	0	0	0	0	0	0	0	0	1	0	0	0	0	0	0	0	0
296	5	Sorina	Treated	60	500	F	Grey	Outodoor	1	0	0	0	0	0	0	0	0	0	0	0	0	5	0	0	0	0	0	5	1	0	5	0	0	0	0	5	0	0
297	5	Stela C	Treated	60	500	F	Brown	Outodoor	0	0	0	0	0	0	0	0	0	0	0	0	0	0	0	0	0	0	0	0	0	1	0	0	0	0	0	0	0	0
298	5	Mura	Treated	72	500	F	Brown	Indoor	0	0	0	0	0	0	0	0	0	0	0	0	0	0	0	0	0	0	0	0	0	1	0	0	0	0	0	0	0	0
299	5	Olga	Control	48	500	F	Brown	Outodoor	1	0	0	28	0	0	0	0	0	0	0	0	0	9	0	0	0	0	0	37	1	0	37	0	0	0	0	37	0	0
300	5	Doina	Control	36	500	F	Brown	Outodoor	0	0	0	0	0	0	0	0	0	0	0	0	0	0	0	0	0	0	0	0	0	1	0	0	0	0	0	0	0	0
301	5	Manz 1	Control	2	100	M	Brown	Outodoor	1	0	0	10	0	0	0	0	0	0	0	0	0	0	0	0	0	0	0	10	1	0	10	0	0	0	0	10	0	0
302	5	Manz 2	Control	2	100	M	Brown	Outodoor	0	0	0	0	0	0	0	0	0	0	0	0	0	0	0	0	0	0	0	0	0	1	0	0	0	0	0	0	0	0
303	5	Diana C	Treated	96	500	F	Brown	Outodoor	1	0	1	144	0	0	0	0	0	0	0	0	2	3	0	0	0	0	0	150	1	0	150	0	0	0	0	147	0	3
304	5	Sigla	Treated	276	550	M	Brown	Outodoor	1	0	0	15	0	0	0	0	0	0	0	0	0	32	0	0	0	0	0	47	1	0	47	0	0	0	0	47	0	0
305	5	Tara	Treated	168	500	F	White	Outodoor	1	0	0	5	0	0	0	0	0	0	0	0	0	23	0	0	0	0	0	28	1	0	28	0	0	0	0	28	0	0
306	5	Vifor	Treated	264	500	M	White	Outodoor	1	0	0	7	0	0	0	0	0	0	0	0	0	1	0	0	0	0	0	8	1	0	8	0	0	0	0	8	0	0
307	5	Zara	Treated	192	500	F	White	Outodoor	1	0	0	23	0	0	0	0	0	0	0	0	0	22	0	0	0	0	0	45	1	0	45	0	0	0	0	45	0	0
308	5	Nadir	Control	48	350	M	Grey	Outodoor	0	0	0	0	0	0	0	0	0	0	0	0	0	0	0	0	0	0	0	0	0	1	0	0	0	0	0	0	0	0
309	5	Mudar	Control	189	400	F	White	Outodoor	0	0	0	0	0	0	0	0	0	0	0	0	0	0	0	0	0	0	0	0	0	1	0	0	0	0	0	0	0	0
310	5	Roa	Control	228	550	F	White	Outodoor	1	0	0	5	0	0	0	0	0	0	0	0	0	2	0	0	0	0	0	7	1	0	7	0	0	0	0	7	0	0
311	5	Zeus	Control	192	600	M	White	Outodoor	0	0	0	0	0	0	0	0	0	0	0	0	0	0	0	0	0	0	0	0	0	1	0	0	0	0	0	0	0	0
312	5	Diana	Treated	180	500	F	Brown	Indoor	0	0	0	0	0	0	0	0	0	0	0	0	0	0	0	0	0	0	0	0	0	1	0	0	0	0	0	0	0	0
313	5	Bobi	Control	72	500	F	Brown	Outodoor	1	0	0	0	55	0	0	0	0	0	0	0	0	0	10	0	0	0	0	65	1	0	65	0	0	0	0	0	65	0
314	5	Manz	Control	2	100	M	Brown	Outodoor	0	0	0	0	0	0	0	0	0	0	0	0	0	0	0	0	0	0	0	0	0	1	0	0	0	0	0	0	0	0
315	5	Denisa	Treated	12	400	F	Brown	Outodoor	1	0	0	14	3	0	0	0	0	0	0	0	0	63	0	0	0	0	0	80	1	0	80	0	0	0	0	77	3	0
316	5	Friziana	Treated	60	400	F	Bay	Outodoor	1	0	0	34	6	0	0	0	0	0	0	0	0	29	37	0	0	0	0	106	1	0	106	0	0	0	0	63	43	0
317	5	Dana	Treated	84	400	F	Bay	Outodoor	1	0	7	12	0	0	0	0	0	0	0	0	2	75	14	0	0	0	0	110	1	0	110	0	0	0	0	87	14	9
318	5	Dora	Control	36	400	F	Brown	Outodoor	1	0	0	13	0	0	0	0	0	0	0	0	0	16	0	0	0	0	0	29	1	0	29	0	0	0	0	29	0	0
319	5	Stela	Control	84	400	F	Brown	Outodoor	1	0	15	0	0	0	0	0	0	0	0	0	2	0	0	0	0	0	0	17	1	0	17	0	0	0	0	0	0	17
320	5	Bobi C	Treated	180	600	M	White	Outodoor	1	0	3	7	0	0	0	0	0	0	0	0	1	0	0	0	0	0	0	11	1	0	11	0	0	0	0	7	0	4
321	4	Shiba	Treated	240	550	F	White	Outodoor	0	0	0	0	0	0	0	0	0	0	0	0	0	0	0	0	0	0	0	0	0	1	0	0	0	0	0	0	0	0
322	4	Mistral	Treated	132	400	M	Brown	Outodoor	0	0	0	0	0	0	0	0	0	0	0	0	0	0	0	0	0	0	0	0	0	1	0	0	0	0	0	0	0	0
323	4	Saman	Treated	192	500	M	Brown	Outodoor	0	0	0	0	0	0	0	0	0	0	0	0	0	0	0	0	0	0	0	0	0	1	0	0	0	0	0	0	0	0
324	4	Molly	Treated	204	500	F	White	Outodoor	0	0	0	0	0	0	0	0	0	0	0	0	0	0	0	0	0	0	0	0	0	1	0	0	0	0	0	0	0	0
325	4	Noriel	Control	36	450	M	Black	Outodoor	0	0	0	0	0	0	0	0	0	0	0	0	0	0	0	0	0	0	0	0	0	1	0	0	0	0	0	0	0	0
326	4	Beijing	Treated	700	700	M	Brown	Outodoor	1	0	0	3	0	0	1	0	0	0	0	0	0	6	0	5	0	0	0	15	1	0	9	0	0	6	0	9	0	0
327	4	Stela 12	Treated	24	500	F	Roan on red	Outodoor	0	0	0	0	0	0	0	0	0	0	0	0	0	0	0	0	0	0	0	0	0	1	0	0	0	0	0	0	0	0
328	4	Stela 24	Control	12	400	F	Blue Roan	Outodoor	0	0	0	0	0	0	0	0	0	0	0	0	0	0	0	0	0	0	0	0	0	1	0	0	0	0	0	0	0	0
329	4	Vida	Control	144	400	M	White	Outodoor	0	0	0	0	0	0	0	0	0	0	0	0	0	0	0	0	0	0	0	0	0	1	0	0	0	0	0	0	0	0
330	4	Mona	Treated	96	700	F	Dun	Indoor	0	0	0	0	0	0	0	0	0	0	0	0	0	0	0	0	0	0	0	0	0	1	0	0	0	0	0	0	0	0
331	4	Mircea G	Control	120	500	M	Brown	Outodoor	0	0	0	0	0	0	0	0	0	0	0	0	0	0	0	0	0	0	0	0	0	1	0	0	0	0	0	0	0	0
332	4	Mircea	Control	96	700	M	Brown	Indoor	0	0	0	0	0	0	0	0	0	0	0	0	0	0	0	0	0	0	0	0	0	1	0	0	0	0	0	0	0	0
333	4	Dinu	Control	120	700	M	Brown	Indoor	0	0	0	0	0	0	0	0	0	0	0	0	0	0	0	0	0	0	0	0	0	1	0	0	0	0	0	0	0	0
334	4	Curtu	Treated	84	600	M	Black	Indoor	0	0	0	0	0	0	0	0	0	0	0	0	0	0	0	0	0	0	0	0	0	1	0	0	0	0	0	0	0	0
335	4	Lulu	Treated	36	700	F	Brown	Indoor	0	0	0	0	0	0	0	0	0	0	0	0	0	0	0	0	0	0	0	0	0	1	0	0	0	0	0	0	0	0
336	4	Sorina	Treated	60	500	F	Grey	Outodoor	0	0	0	0	0	0	0	0	0	0	0	0	0	0	0	0	0	0	0	0	0	1	0	0	0	0	0	0	0	0
337	4	Stela C	Treated	60	500	F	Brown	Outodoor	0	0	0	0	0	0	0	0	0	0	0	0	0	0	0	0	0	0	0	0	0	1	0	0	0	0	0	0	0	0
338	4	Mura	Treated	72	500	F	Brown	Indoor	1	0	0	0	0	1	0	0	0	0	0	0	0	0	0	0	0	0	0	1	0	1	0	0	0	1	0	0	0	0
339	4	Olga	Control	48	500	F	Brown	Outodoor	1	0	0	0	0	1	0	0	0	0	0	0	0	0	0	0	0	0	0	1	0	1	0	0	0	1	0	0	0	0
340	4	Doina	Control	36	500	F	Brown	Outodoor	0	0	0	0	0	0	0	0	0	0	0	0	0	0	0	0	0	0	0	0	0	1	0	0	0	0	0	0	0	0
341	4	Manz 1	Control	2	100	M	Brown	Outodoor	1	0	8	0	0	0	0	0	0	0	0	0	0	1	0	0	0	0	0	9	1	0	9	0	0	0	0	1	0	8
342	4	Manz 2	Control	2	100	M	Brown	Outodoor	1	0	3	12	0	0	0	0	0	0	0	0	0	7	0	0	0	0	0	22	1	0	22	0	0	0	0	19	0	3
343	4	Diana C	Treated	96	500	F	Brown	Outodoor	0	0	0	0	0	0	0	0	0	0	0	0	0	0	0	0	0	0	0	0	0	1	0	0	0	0	0	0	0	0
344	4	Sigla	Treated	276	550	M	Brown	Outodoor	1	0	39	82	0	0	0	0	0	0	0	0	16	32	0	0	0	0	0	169	1	0	169	0	0	0	0	114	0	55
345	4	Tara	Treated	168	500	F	White	Outodoor	1	0	0	33	0	0	0	0	0	0	0	0	1	10	0	0	0	0	0	44	1	0	44	0	0	0	0	43	0	1
346	4	Vifor	Treated	264	500	M	White	Outodoor	1	0	0	11	0	0	0	0	0	0	0	0	0	2	0	0	0	0	0	13	1	0	13	0	0	0	0	13	0	0
347	4	Zara	Treated	192	500	F	White	Outodoor	1	0	17	30	0	0	0	0	0	0	0	0	0	28	0	0	0	0	0	75	1	0	75	0	0	0	0	58	0	17
348	4	Nadir	Control	48	350	M	Grey	Outodoor	1	0	0	2	0	0	0	0	0	0	0	0	0	4	0	0	0	0	0	6	1	0	6	0	0	0	0	6	0	0
349	4	Mudar	Control	189	400	F	White	Outodoor	1	0	0	16	0	0	0	0	0	0	0	0	0	20	0	0	0	0	0	36	1	0	36	0	0	0	0	36	0	0
350	4	Roa	Control	228	550	F	White	Outodoor	1	0	0	10	0	0	0	0	0	0	0	0	0	13	0	0	0	0	0	23	1	0	23	0	0	0	0	23	0	0
351	4	Zeus	Control	192	600	M	White	Outodoor	0	0	0	0	0	0	0	0	0	0	0	0	0	0	0	0	0	0	0	0	0	1	0	0	0	0	0	0	0	0
352	4	Diana	Treated	180	500	F	Brown	Indoor	0	0	0	0	0	0	0	0	0	0	0	0	0	0	0	0	0	0	0	0	0	1	0	0	0	0	0	0	0	0
353	4	Bobi	Control	72	500	F	Brown	Outodoor	0	0	0	0	0	0	0	0	0	0	0	0	0	0	0	0	0	0	0	0	0	1	0	0	0	0	0	0	0	0
354	4	Manz	Control	2	100	M	Brown	Outodoor	0	0	0	0	0	0	0	0	0	0	0	0	0	0	0	0	0	0	0	0	0	1	0	0	0	0	0	0	0	0
355	4	Denisa	Treated	12	400	F	Brown	Outodoor	0	0	0	0	0	0	0	0	0	0	0	0	0	0	0	0	0	0	0	0	0	1	0	0	0	0	0	0	0	0
356	4	Friziana	Treated	60	400	F	Bay	Outodoor	0	0	0	0	0	0	0	0	0	0	0	0	0	0	0	0	0	0	0	0	0	1	0	0	0	0	0	0	0	0
357	4	Dana	Treated	84	400	F	Bay	Outodoor	0	0	0	0	0	0	0	0	0	0	0	0	0	0	0	0	0	0	0	0	0	1	0	0	0	0	0	0	0	0
358	4	Dora	Control	36	400	F	Brown	Outodoor	0	0	0	0	0	0	0	0	0	0	0	0	0	0	0	0	0	0	0	0	0	1	0	0	0	0	0	0	0	0
359	4	Stela	Control	84	400	F	Brown	Outodoor	0	0	0	0	0	0	0	0	0	0	0	0	0	0	0	0	0	0	0	0	0	1	0	0	0	0	0	0	0	0
360	4	Bobi C	Treated	180	600	M	White	Outodoor	0	0	0	0	0	0	0	0	0	0	0	0	0	0	0	0	0	0	0	0	0	1	0	0	0	0	0	0	0	0
361	3	Shiba	Treated	240	550	F	White	Outodoor	0	0	0	0	0	0	0	0	0	0	0	0	0	0	0	0	0	0	0	0	0	1	0	0	0	0	0	0	0	0
362	3	Mistral	Treated	132	400	M	Brown	Outodoor	0	0	0	0	0	0	0	0	0	0	0	0	0	0	0	0	0	0	0	0	0	1	0	0	0	0	0	0	0	0
363	3	Saman	Treated	192	500	M	Brown	Outodoor	0	0	0	0	0	0	0	0	0	0	0	0	0	0	0	0	0	0	0	0	0	1	0	0	0	0	0	0	0	0
364	3	Molly	Treated	204	500	F	White	Outodoor	0	0	0	0	0	0	0	0	0	0	0	0	0	0	0	0	0	0	0	0	0	1	0	0	0	0	0	0	0	0
365	3	Noriel	Control	36	450	M	Black	Outodoor	0	0	0	0	0	0	0	0	0	0	0	0	0	0	0	0	0	0	0	0	0	1	0	0	0	0	0	0	0	0
366	3	Beijing	Treated	700	700	M	Brown	Outodoor	0	0	0	0	0	0	0	0	0	0	0	0	0	0	0	0	0	0	0	0	0	1	0	0	0	0	0	0	0	0
367	3	Stela 12	Treated	24	500	F	Roan on red	Outodoor	0	0	0	0	0	0	0	0	0	0	0	0	0	0	0	0	0	0	0	0	0	1	0	0	0	0	0	0	0	0
368	3	Stela 24	Control	12	400	F	Blue Roan	Outodoor	0	0	0	0	0	0	0	0	0	0	0	0	0	0	0	0	0	0	0	0	0	1	0	0	0	0	0	0	0	0
369	3	Vida	Control	144	400	M	White	Outodoor	0	0	0	0	0	0	0	0	0	0	0	0	0	0	0	0	0	0	0	0	0	1	0	0	0	0	0	0	0	0
370	3	Mona	Treated	96	700	F	Dun	Indoor	0	0	0	0	0	0	0	0	0	0	0	0	0	0	0	0	0	0	0	0	0	1	0	0	0	0	0	0	0	0
371	3	Mircea G	Control	120	500	M	Brown	Outodoor	0	0	0	0	0	0	0	0	0	0	0	0	0	0	0	0	0	0	0	0	0	1	0	0	0	0	0	0	0	0
372	3	Mircea	Control	96	700	M	Brown	Indoor	0	0	0	0	0	0	0	0	0	0	0	0	0	0	0	0	0	0	0	0	0	1	0	0	0	0	0	0	0	0
373	3	Dinu	Control	120	700	M	Brown	Indoor	0	0	0	0	0	0	0	0	0	0	0	0	0	0	0	0	0	0	0	0	0	1	0	0	0	0	0	0	0	0
374	3	Curtu	Treated	84	600	M	Black	Indoor	0	0	0	0	0	0	0	0	0	0	0	0	0	0	0	0	0	0	0	0	0	1	0	0	0	0	0	0	0	0
375	3	Lulu	Treated	36	700	F	Brown	Indoor	0	0	0	0	0	0	0	0	0	0	0	0	0	0	0	0	0	0	0	0	0	1	0	0	0	0	0	0	0	0
376	3	Sorina	Treated	60	500	F	Grey	Outodoor	1	0	4	23	0	0	0	0	0	0	0	0	0	41	0	0	0	0	0	68	1	0	68	0	0	0	0	64	0	4
377	3	Stela C	Treated	60	500	F	Brown	Outodoor	0	0	0	0	0	0	0	0	0	0	0	0	0	0	0	0	0	0	0	0	0	1	0	0	0	0	0	0	0	0
378	3	Mura	Treated	72	500	F	Brown	Indoor	1	0	12	0	0	0	0	0	0	0	0	0	6	0	0	0	0	0	0	18	1	0	18	0	0	0	0	0	0	18
379	3	Olga	Control	48	500	F	Brown	Outodoor	0	0	0	0	0	0	0	0	0	0	0	0	0	0	0	0	0	0	0	0	0	1	0	0	0	0	0	0	0	0
380	3	Doina	Control	36	500	F	Brown	Outodoor	0	0	0	0	0	0	0	0	0	0	0	0	0	0	0	0	0	0	0	0	0	1	0	0	0	0	0	0	0	0
381	3	Manz 1	Control	2	100	M	Brown	Outodoor	0	0	0	0	0	0	0	0	0	0	0	0	0	0	0	0	0	0	0	0	0	1	0	0	0	0	0	0	0	0
382	3	Manz 2	Control	2	100	M	Brown	Outodoor	0	0	0	0	0	0	0	0	0	0	0	0	0	0	0	0	0	0	0	0	0	1	0	0	0	0	0	0	0	0
383	3	Diana C	Treated	96	500	F	Brown	Outodoor	1	0	0	149	13	0	0	0	0	0	0	0	0	74	0	0	0	0	0	236	1	0	236	0	0	0	0	223	13	0
384	3	Sigla	Treated	276	550	M	Brown	Outodoor	0	0	0	0	0	0	0	0	0	0	0	0	0	0	0	0	0	0	0	0	0	1	0	0	0	0	0	0	0	0
385	3	Tara	Treated	168	500	F	White	Outodoor	0	0	0	0	0	0	0	0	0	0	0	0	0	0	0	0	0	0	0	0	0	1	0	0	0	0	0	0	0	0
386	3	Vifor	Treated	264	500	M	White	Outodoor	0	0	0	0	0	0	0	0	0	0	0	0	0	0	0	0	0	0	0	0	0	1	0	0	0	0	0	0	0	0
387	3	Zara	Treated	192	500	F	White	Outodoor	0	0	0	0	0	0	0	0	0	0	0	0	0	0	0	0	0	0	0	0	0	1	0	0	0	0	0	0	0	0
388	3	Nadir	Control	48	350	M	Grey	Outodoor	0	0	0	0	0	0	0	0	0	0	0	0	0	0	0	0	0	0	0	0	0	1	0	0	0	0	0	0	0	0
389	3	Mudar	Control	189	400	F	White	Outodoor	0	0	0	0	0	0	0	0	0	0	0	0	0	0	0	0	0	0	0	0	0	1	0	0	0	0	0	0	0	0
390	3	Roa	Control	228	550	F	White	Outodoor	0	0	0	0	0	0	0	0	0	0	0	0	0	0	0	0	0	0	0	0	0	1	0	0	0	0	0	0	0	0
391	3	Zeus	Control	192	600	M	White	Outodoor	0	0	0	0	0	0	0	0	0	0	0	0	0	0	0	0	0	0	0	0	0	1	0	0	0	0	0	0	0	0
392	3	Diana	Treated	180	500	F	Brown	Indoor	0	0	0	0	0	0	0	0	0	0	0	0	0	0	0	0	0	0	0	0	0	1	0	0	0	0	0	0	0	0
393	3	Bobi	Control	72	500	F	Brown	Outodoor	0	0	0	0	0	0	0	0	0	0	0	0	0	0	0	0	0	0	0	0	0	1	0	0	0	0	0	0	0	0
394	3	Manz	Control	2	100	M	Brown	Outodoor	0	0	0	0	0	0	0	0	0	0	0	0	0	0	0	0	0	0	0	0	0	1	0	0	0	0	0	0	0	0
395	3	Denisa	Treated	12	400	F	Brown	Outodoor	0	0	0	0	0	0	0	0	0	0	0	0	0	0	0	0	0	0	0	0	0	1	0	0	0	0	0	0	0	0
396	3	Friziana	Treated	60	400	F	Bay	Outodoor	0	0	0	0	0	0	0	0	0	0	0	0	0	0	0	0	0	0	0	0	0	1	0	0	0	0	0	0	0	0
397	3	Dana	Treated	84	400	F	Bay	Outodoor	0	0	0	0	0	0	0	0	0	0	0	0	0	0	0	0	0	0	0	0	0	1	0	0	0	0	0	0	0	0
398	3	Dora	Control	36	400	F	Brown	Outodoor	0	0	0	0	0	0	0	0	0	0	0	0	0	0	0	0	0	0	0	0	0	1	0	0	0	0	0	0	0	0
399	3	Stela	Control	84	400	F	Brown	Outodoor	0	0	0	0	0	0	0	0	0	0	0	0	0	0	0	0	0	0	0	0	0	1	0	0	0	0	0	0	0	0
400	3	Bobi C	Treated	180	600	M	White	Outodoor	0	0	0	0	0	0	0	0	0	0	0	0	0	0	0	0	0	0	0	0	0	1	0	0	0	0	0	0	0	0
401	Total	Shiba	Treated	240	550	F	White	Outodoor	1	0	32	404	101	24	0	2	0	0	0	11	143	301	108	0	17	0	0	1143	1	0	1089	0	0	41	13	705	209	175
402	Total	Mistral	Treated	132	400	M	Brown	Outodoor	1	0	80	1148	130	134	18	12	2	0	0	6	114	1154	78	9	98	1	0	2985	1	0	2704	0	4	259	18	2302	208	194
403	Total	Saman	Treated	192	500	M	Brown	Outodoor	1	0	73	1138	64	77	0	9	16	0	0	7	127	1184	25	10	15	0	0	2746	1	0	2611	0	17	102	16	2322	89	200
404	Total	Molly	Treated	204	500	F	White	Outodoor	1	0	24	244	19	0	0	0	0	0	0	0	47	447	10	0	7	0	0	798	1	0	791	0	0	7	0	691	29	71
405	Total	Noriel	Control	36	450	M	Black	Outodoor	1	0	80	1214	87	17	2	1	114	0	0	2	58	1034	117	0	73	0	0	2799	1	0	2590	0	114	92	3	2248	204	138
406	Total	Beijing	Treated	700	700	M	Brown	Outodoor	1	0	5	215	3	103	1	16	0	0	1	2	9	148	7	5	52	0	0	572	1	0	387	1	5	161	18	363	10	14
407	Total	Stela 12	Treated	24	500	F	Roan on red	Outodoor	1	0	13	921	15	0	0	0	0	0	0	0	4	927	60	0	1	0	0	1941	1	0	1940	0	0	1	0	1848	75	17
408	Total	Stela 24	Control	12	400	F	Blue Roan	Outodoor	1	0	18	690	0	21	0	0	2	0	0	1	2	758	8	0	10	0	0	1510	1	0	1476	0	2	31	1	1448	8	20
409	Total	Vida	Control	144	400	M	White	Outodoor	0	0	0	0	0	0	0	0	0	0	0	0	0	0	0	0	0	0	0	0	0	1	0	0	0	0	0	0	0	0
410	Total	Mona	Treated	96	700	F	Dun	Indoor	1	0	0	17	57	0	0	0	0	0	0	0	0	0	0	0	0	0	0	88	1	0	88	0	0	0	0	17	69	0
411	Total	Mircea G	Control	120	500	M	Brown	Outodoor	1	0	344	517	0	3	0	0	446	0	2	0	401	366	0	18	197	3	0	2300	1	0	1628	2	452	218	0	883	0	745
412	Total	Mircea	Control	96	700	M	Brown	Indoor	0	0	0	0	0	0	0	0	0	0	0	0	0	0	0	0	0	0	0	0	0	1	0	0	0	0	0	0	0	0
413	Total	Dinu	Control	120	700	M	Brown	Indoor	0	0	0	0	0	0	0	0	0	0	0	0	0	0	0	0	0	0	0	0	0	1	0	0	0	0	0	0	0	0
414	Total	Curtu	Treated	84	600	M	Black	Indoor	0	0	0	0	0	0	0	0	0	0	0	0	0	0	0	0	0	0	0	0	0	1	0	0	0	0	0	0	0	0
415	Total	Lulu	Treated	36	700	F	Brown	Indoor	0	0	0	0	0	0	0	0	0	0	0	0	0	0	0	0	0	0	0	0	0	1	0	0	0	0	0	0	0	0
416	Total	Sorina	Treated	60	500	F	Grey	Outodoor	1	0	70	435	20	34	5	7	0	0	0	0	20	485	6	0	9	0	0	1091	1	0	1036	0	0	48	7	920	26	90
417	Total	Stela C	Treated	60	500	F	Brown	Outodoor	1	0	248	732	81	73	1	71	5	1	0	41	279	607	75	21	137	6	0	2379	1	0	2022	1	12	232	112	1339	156	527
418	Total	Mura	Treated	72	500	F	Brown	Indoor	1	0	15	11	0	3	0	0	0	0	0	0	25	17	0	0	2	0	0	73	1	0	68	0	0	5	0	28	0	40
419	Total	Olga	Control	48	500	F	Brown	Outodoor	1	0	13	205	10	1	0	0	0	3	0	2	10	105	5	0	10	0	0	364	1	0	348	3	0	11	2	310	15	23
420	Total	Doina	Control	36	500	F	Brown	Outodoor	1	0	28	33	0	67	0	31	0	0	0	1	21	47	19	0	45	0	0	292	1	0	148	0	0	112	32	80	19	49
421	Total	Manz 1	Control	2	100	M	Brown	Outodoor	1	0	62	472	0	27	0	10	0	0	0	16	105	593	9	0	28	0	0	1322	1	0	1241	0	0	55	26	1065	9	167
422	Total	Manz 2	Control	2	100	M	Brown	Outodoor	1	0	40	272	0	20	3	7	0	0	0	11	75	326	41	3	25	3	0	826	1	0	754	0	3	51	18	598	41	115
423	Total	Diana C	Treated	96	500	F	Brown	Outodoor	1	0	5	293	13	4	0	0	0	0	0	0	2	97	0	0	0	0	0	414	1	0	410	0	0	4	0	390	13	7
424	Total	Sigla	Treated	276	550	M	Brown	Outodoor	1	0	113	732	3	8	19	32	0	0	0	43	55	749	34	13	28	0	2	1831	1	0	1686	0	2	68	75	1481	37	168
425	Total	Tara	Treated	168	500	F	White	Outodoor	1	0	6	294	66	0	0	0	20	0	0	6	15	261	22	0	0	0	0	690	1	0	664	0	20	0	6	555	88	21
426	Total	Vifor	Treated	264	500	M	White	Outodoor	1	0	3	293	40	0	0	1	0	0	0	1	0	266	12	0	1	0	1	618	1	0	614	0	1	1	2	559	52	3
427	Total	Zara	Treated	192	500	F	White	Outodoor	1	0	20	371	57	0	0	0	2	0	0	1	0	416	33	0	0	0	0	900	1	0	897	0	2	0	1	787	90	20
428	Total	Nadir	Control	48	350	M	Grey	Outodoor	1	0	15	165	8	5	0	7	9	0	0	6	22	128	4	0	0	0	0	369	1	0	342	0	9	5	13	293	12	37
429	Total	Mudar	Control	189	400	F	White	Outodoor	1	0	3	217	57	0	0	1	22	0	0	0	1	234	41	0	0	0	0	576	1	0	553	0	22	0	1	451	98	4
430	Total	Roa	Control	228	550	F	White	Outodoor	1	0	55	118	20	0	0	2	0	0	0	0	74	178	15	0	0	0	0	462	1	0	460	0	0	0	2	296	35	129
431	Total	Zeus	Control	192	600	M	White	Outodoor	1	0	6	59	2	1	1	0	2	0	0	0	0	69	6	0	1	0	0	147	1	0	142	0	2	3	0	128	8	6
432	Total	Diana	Treated	180	500	F	Brown	Indoor	0	0	0	0	0	0	0	0	0	0	0	0	0	0	0	0	0	0	0	0	0	1	0	0	0	0	0	0	0	0
433	Total	Bobi	Control	72	500	F	Brown	Outodoor	1	0	177	311	96	81	0	0	15	0	0	4	72	553	123	2	41	2	0	1477	1	0	1332	0	17	124	4	864	219	249
434	Total	Manz	Control	2	100	M	Brown	Outodoor	1	0	13	107	0	0	0	2	0	0	0	0	3	65	0	0	0	0	0	190	1	0	188	0	0	0	2	172	0	16
435	Total	Denisa	Treated	12	400	F	Brown	Outodoor	1	0	272	1269	37	295	63	48	0	0	0	80	174	1169	12	50	351	0	0	3827	1	0	2933	0	7	759	128	2438	49	446
436	Total	Friziana	Treated	60	400	F	Bay	Outodoor	1	0	478	720	490	261	21	76	22	3	2	54	555	760	632	14	284	46	0	4454	1	0	3635	5	104	580	130	1480	1122	1033
437	Total	Dana	Treated	84	400	F	Bay	Outodoor	1	0	938	649	449	296	38	114	0	1	0	129	659	729	503	37	317	0	0	4885	1	0	3927	1	26	688	243	1378	952	1597
438	Total	Dora	Control	36	400	F	Brown	Outodoor	1	0	310	1252	22	255	11	53	0	0	0	40	150	1137	3	54	332	1	0	3623	1	0	2874	0	4	652	93	2389	25	460
439	Total	Stela	Control	84	400	F	Brown	Outodoor	1	0	139	507	19	116	0	20	9	0	0	4	45	382	11	0	153	0	0	1413	1	0	1103	0	17	269	24	889	30	184
440	Total	Bobi C	Treated	180	600	M	White	Outodoor	1	0	174	222	119	8	0	2	8	0	0	5	107	193	30	0	56	0	0	924	1	0	845	0	8	64	7	415	149	281

## Sheet: Total
ID	Owner	Name	Breed	Group	Treat. Gr.	Age (months)	Weight (kg)	Gender	Colour	Outdoor/Indoor	Locality	Inclusion date	Re-visit 1	Re-visit 2	Re-visit 3	Re-visit 4	Re-visit 5	Re-visit 6	Re-visit 7	Re-visit 8	Re-visit 9	Re-visit 10	Re-visit 11	Re-visit 12	Re-visit 13	Total	Positive
1	Dalma Pivariu	Shiba	Lipitan	1	Treated	240	550	F	White	Outodoor	Vlaha	11.05.2024	0	0	0	0	0	2	129	460	286	266	0	0	0	1143	1
2	Dalma Pivariu	Mistral	Lipitan	1	Treated	132	400	M	Brown	Outodoor	Vlaha	11.05.2024	0	0	0	0	93	0	341	917	604	1011	19	0	0	2985	1
3	Dalma Pivariu	Saman	Lipitan	1	Treated	192	500	M	Brown	Outodoor	Vlaha	11.05.2024	0	0	0	0	77	57	291	860	1060	401	0	0	0	2746	1
4	Dalma Pivariu	Molly	Lipitan	1	Treated	204	500	F	White	Outodoor	Vlaha	11.05.2024	0	0	0	0	15	0	109	252	172	247	3	0	0	798	1
5	Dalma Pivariu	Noriel	Lipitan	2	Control	36	450	M	Black	Outodoor	Vlaha	11.05.2024	0	0	0	0	26	47	373	979	608	696	70	0	0	2799	1
6	Marton	Beijing	Ardennais	1	Treated	700	700	M	Brown	Outodoor	Vlaha	11.05.2024	0	0	0	15	5	16	235	59	108	101	33	0	0	572	1
7	Marton	Stela	Mix-Breed	1	Treated	24	500	F	Roan on red	Outodoor	Vlaha	11.05.2024	0	0	0	0	1	110	47	432	742	442	167	0	0	1941	1
8	Marton	Stela	Mix-Breed	2	Control	12	400	F	Blue Roan	Outodoor	Vlaha	11.05.2024	0	0	0	0	0	0	105	338	711	271	85	0	0	1510	1
9	Marton	Vida	Mix-Breed	2	Control	144	400	M	White	Outodoor	Vlaha	11.05.2024	0	0	0	0	0	0	0	0	0	0	0	0	0	0	0
10	Lazar Avram	Mona	Mix-Breed	1	Treated	96	700	F	Dun	Indoor	Finisel	11.05.2024	0	0	0	0	0	0	0	0	88	0	0	0	0	88	1
11	George	Mircea	Mix-Breed	2	Control	120	500	M	Brown	Outodoor	Finisel	11.05.2024	0	0	0	0	0	0	0	1169	747	384	0	0	0	2300	1
12	Darius	Mircea	Mix-Breed	2	Control	96	700	M	Brown	Indoor	Finisel	11.05.2024	0	0	0	0	0	0	0	0	0	0	0	0	0	0	0
13	Darius	Dinu	Mix-Breed	2	Control	120	700	M	Brown	Indoor	Finisel	11.05.2024	0	0	0	0	0	0	0	0	0	0	0	0	0	0	0
14	Stan Florin	Curtu	Mix-Breed	1	Treated	84	600	M	Black	Indoor	Gilau	12.05.2024	0	0	0	0	0	0	0	0	0	0	0	0	0	0	0
15	Stan Florin	Lulu	Ardennais	1	Treated	36	700	F	Brown	Indoor	Gilau	12.05.2024	0	0	0	0	0	0	0	0	0	0	0	0	0	0	0
16	Crisan Ion	Sorina	Mix-Breed	1	Treated	60	500	F	Grey	Outodoor	Floresti	12.05.2024	0	0	68	0	5	38	66	14	600	300	0	0	0	1091	1
17	Crisan Ion	Stela	Mix-Breed	1	Treated	60	500	F	Brown	Outodoor	Floresti	12.05.2024	0	0	0	0	0	83	584	756	494	304	120	38	0	2379	1
18	Crisan Ion	Mura	Mix-Breed	1	Treated	72	500	F	Brown	Indoor	Floresti	12.05.2024	0	0	18	1	0	0	20	0	23	11	0	0	0	73	1
19	Crisan Ion	Olga	Mix-Breed	2	Control	48	500	F	Brown	Outodoor	Floresti	12.05.2024	0	0	0	1	37	84	53	77	92	17	3	0	0	364	1
20	Crisan Ion	Doina	Mix-Breed	2	Control	36	500	F	Brown	Outodoor	Floresti	12.05.2024	0	0	0	0	0	7	38	33	0	214	0	0	0	292	1
21	Crisan Ion	Manz 1	Mix-Breed	2	Control	2	100	M	Brown	Outodoor	Floresti	12.05.2024	0	0	0	9	10	204	177	325	566	31	0	0	0	1322	1
22	Crisan Ion	Manz 2	Mix-Breed	2	Control	2	100	M	Brown	Outodoor	Floresti	12.05.2024	0	0	0	22	0	111	0	297	21	332	16	27	0	826	1
23	Crisan Ion	Diana	Mix-Breed	1	Treated	96	500	F	Brown	Outodoor	Floresti	12.05.2024	0	0	236	0	150	0	0	28	0	0	0	0	0	414	1
24	Mugur	Sigla	Mix-Breed	1	Treated	276	550	M	Brown	Outodoor	Cluj	13.05.2024	0	0	0	169	47	99	48	613	541	314	0	0	0	1831	1
25	Mugur	Tara	Mix-Breed	1	Treated	168	500	F	White	Outodoor	Cluj	13.05.2024	0	0	0	44	28	29	167	140	175	107	0	0	0	690	1
26	Mugur	Vifor	Mix-Breed	1	Treated	264	500	M	White	Outodoor	Cluj	13.05.2024	0	0	0	13	8	73	39	256	108	121	0	0	0	618	1
27	Mugur	Zara	Mix-Breed	1	Treated	192	500	F	White	Outodoor	Cluj	13.05.2024	0	0	0	75	45	60	58	311	214	137	0	0	0	900	1
28	Mugur	Nadir	Mix-Breed	2	Control	48	350	M	Grey	Outodoor	Cluj	13.05.2024	0	0	0	6	0	50	42	110	91	70	0	0	0	369	1
29	Mugur	Mudar	Mix-Breed	2	Control	189	400	F	White	Outodoor	Cluj	13.05.2024	0	0	0	36	0	65	33	169	181	92	0	0	0	576	1
30	Mugur	Roa	Mix-Breed	2	Control	228	550	F	White	Outodoor	Cluj	13.05.2024	0	0	0	23	7	57	50	60	139	126	0	0	0	462	1
31	Mugur	Zeus	Mix-Breed	2	Control	192	600	M	White	Outodoor	Cluj	13.05.2024	0	0	0	0	0	76	29	0	0	42	0	0	0	147	1
32	Farcas George	Diana	Mix-Breed	1	Treated	180	500	F	Brown	Indoor	Viisoara	12.05.2024	0	0	0	0	0	0	0	0	0	0	0	0	0	0	0
33	Bobi	Bobi	Mix-Breed	2	Control	72	500	F	Brown	Outodoor	Viisoara	12.05.2024	0	0	0	0	65	104	86	547	394	281	0	0	0	1477	1
34	Bobi	Manz	Mix-Breed	2	Control	2	100	M	Brown	Outodoor	Viisoara	12.05.2024	0	0	0	0	0	64	0	113	0	13	0	0	0	190	1
35	Farcas Claudiu	Denisa	Mix-Breed	1	Treated	12	400	F	Brown	Outodoor	Viisoara	12.05.2024	0	0	0	0	80	190	196	1430	1046	546	339	0	0	3827	1
36	Farcas Claudiu	Friziana	Mix-Breed	1	Treated	60	400	F	Bay	Outodoor	Viisoara	12.05.2024	0	0	0	0	106	0	111	1401	1613	1096	49	78	0	4454	1
37	Farcas Claudiu	Dana	Mix-Breed	1	Treated	84	400	F	Bay	Outodoor	Viisoara	12.05.2024	0	0	0	0	110	166	65	1352	1885	1273	34	0	0	4885	1
38	Farcas Claudiu	Dora	Mix-Breed	2	Control	36	400	F	Brown	Outodoor	Viisoara	12.05.2024	0	0	0	0	29	153	0	1151	1019	1092	168	11	0	3623	1
39	Farcas Claudiu	Stela	Mix-Breed	2	Control	84	400	F	Brown	Outodoor	Viisoara	12.05.2024	0	0	0	0	17	117	105	13	993	0	126	42	0	1413	1
40	Farcas Claudiu	Bobi	Mix-Breed	1	Treated	180	600	M	White	Outodoor	Viisoara	12.05.2024	0	0	0	0	11	74	36	386	353	63	1	0	0	924	1
Total													0	0	322	414	972	2136	3633	15048	15674	10401	1233	196	0	50029
Average																											0.85
